# Supplementary material for: Copy number variability of expression plasmids determined by cell sorting and Droplet Digital PCR
Source: Microb Cell Fact. 2016 Dec 19;15:211. doi: 10.1186/s12934-016-0610-8 (PMC5168713; doi:10.1186/s12934-016-0610-8)
Supplement: Supplementary file 1 — Additional file 1. This spreadsheet file contains statistical information on the flow cytometry data presented in this study. [file 12934_2016_610_MOESM1_ESM.xls]

## Sheet: No-EGFP-controls
sample	strain	plasmid	replicate	preculture	medium	carbon	antibiotics	induction	time	date	staining	number	% EGFP+	cell count	EGFP+	EGFP-	median_EGFP	mean_EGFP	CV	fold_EGFP
ATH_03_Nov_15_10.fcs	E. Coli DH5a	p224	1	M9M1	M9M1	0.5% Glc	Kan 50	1 mM IPTG	0	03.11.2015	-	1	0.0558888	53678	30	53648	2.23168	2.24861	0.60721	1
ATH_03_Nov_15_11.fcs	E. Coli DH5a	p234	1	M9M1	M9M1	0.5% Glc	Kan 50	1 mM IPTG	0	03.11.2015	-	2	0.0655087	53428	35	53393	2.25185	2.26452	0.602901	1
ATH_03_Nov_15_12.fcs	E. Coli DH5a	p244	1	M9M1	M9M1	0.5% Glc	Kan 50	1 mM IPTG	0	03.11.2015	-	3	0.108393	53509	58	53451	2.24174	2.26155	0.606909	1
ATH_03_Nov_15_13.fcs	E. Coli DH5a	p254	1	M9M1	M9M1	0.5% Glc	Kan 50	1 mM IPTG	0	03.11.2015	-	4	0.219489	52850	116	52734	2.31865	2.3426	0.599397	1
ATH_03_Nov_15_14.fcs	E. Coli DH5a	p264	1	M9M1	M9M1	0.5% Glc	Kan 50	1 mM IPTG	0	03.11.2015	-	5	0.0527565	53074	28	53046	2.24679	2.25571	0.607566	1
ATH_03_Nov_15_15.fcs	E. Coli DH5a	p274	1	M9M1	M9M1	0.5% Glc	Kan 50	1 mM IPTG	0	03.11.2015	-	6	0.0599374	53389	32	53357	2.27731	2.28354	0.603613	1
ATH_03_Nov_15_16.fcs	E. Coli DH5a	p284	1	M9M1	M9M1	0.5% Glc	Kan 50	1 mM IPTG	0	03.11.2015	-	7	1.72188	52617	906	51711	2.5085	2.57825	0.641512	1

## Sheet: Experiment1
sample	strain	plasmid	replicate	preculture	medium	carbon	antibiotics	induction	time	date	staining	number	% EGFP+	cell count	EGFP+	EGFP-	median_EGFP	mean_EGFP	CV	fold_EGFP
ATH_02_Nov_15_08.fcs	E. Coli DH5a	p224-AEB	1	M9M1	M9M1	0.5% Glc	Kan 50	1 mM IPTG	0	02.11.2015	-	1	0.0564436	49607	28	49579	2.24174	2.25639	0.602925	1
ATH_02_Nov_15_09.fcs	E. Coli DH5a	p234-AEB	1	M9M1	M9M1	0.5% Glc	Kan 50	1 mM IPTG	0	02.11.2015	-	2	0.0823631	53422	44	53378	2.31344	2.3341	0.588764	1
ATH_02_Nov_15_10.fcs	E. Coli DH5a	p244-AEB	1	M9M1	M9M1	0.5% Glc	Kan 50	1 mM IPTG	0	02.11.2015	-	3	87.3369	50185	43830	6355	30.3002	27.9987	0.308198	1
ATH_02_Nov_15_11.fcs	E. Coli DH5a	p254-AEB	1	M9M1	M9M1	0.5% Glc	Kan 50	1 mM IPTG	0	02.11.2015	-	4	0.179604	53451	96	53355	2.29272	2.31152	0.599714	1
ATH_02_Nov_15_12.fcs	E. Coli DH5a	p264-AEB	1	M9M1	M9M1	0.5% Glc	Kan 50	1 mM IPTG	0	02.11.2015	-	5	0.388157	52556	204	52352	2.58291	2.58371	0.554172	1
ATH_02_Nov_15_13.fcs	E. Coli DH5a	p274-AEB	1	M9M1	M9M1	0.5% Glc	Kan 50	1 mM IPTG	0	02.11.2015	-	6	0.119052	52918	63	52855	2.40358	2.41586	0.572605	1
ATH_02_Nov_15_14.fcs	E. Coli DH5a	p284-AEB	1	M9M1	M9M1	0.5% Glc	Kan 50	1 mM IPTG	0	02.11.2015	-	7	1.42471	52853	753	52100	2.53686	2.60409	0.62847	1
ATH_02_Nov_15_15.fcs	E. Coli DH5a	p224-AEB	1	M9M1	M9M1	0.5% Glc	Kan 50	1 mM IPTG	4	02.11.2015	-	8	18.4074	50485	9293	41192	6.26434	5.83287	0.345945	2.7944
ATH_02_Nov_15_16.fcs	E. Coli DH5a	p234-AEB	1	M9M1	M9M1	0.5% Glc	Kan 50	1 mM IPTG	4	02.11.2015	-	9	18.9105	51104	9664	41440	5.9754	5.70163	0.383509	2.58291
ATH_02_Nov_15_17.fcs	E. Coli DH5a	p244-AEB	1	M9M1	M9M1	0.5% Glc	Kan 50	1 mM IPTG	4	02.11.2015	-	10	93.6372	50622	47401	3221	44.9101	42.2351	0.26732	1.48217
ATH_02_Nov_15_18.fcs	E. Coli DH5a	p254-AEB	1	M9M1	M9M1	0.5% Glc	Kan 50	1 mM IPTG	4	02.11.2015	-	11	43.8793	51710	22690	29020	8.33486	6.51367	0.535561	3.63536
ATH_02_Nov_15_19.fcs	E. Coli DH5a	p264-AEB	1	M9M1	M9M1	0.5% Glc	Kan 50	1 mM IPTG	4	02.11.2015	-	12	87.4763	50065	43795	6270	17.6632	17.0879	0.183875	6.8385
ATH_02_Nov_15_20.fcs	E. Coli DH5a	p274-AEB	1	M9M1	M9M1	0.5% Glc	Kan 50	1 mM IPTG	4	02.11.2015	-	13	22.1418	50556	11194	39362	6.50843	6.06698	0.352969	2.7078
ATH_02_Nov_15_21.fcs	E. Coli DH5a	p284-AEB	1	M9M1	M9M1	0.5% Glc	Kan 50	1 mM IPTG	4	02.11.2015	-	14	42.709	53792	22974	30818	8.69868	7.98761	0.380068	3.42891
ATH_02_Nov_15_22.fcs	E. Coli DH5a	p224-AEB	1	M9M1	M9M1	0.5% Glc	Kan 50	1 mM IPTG	8	02.11.2015	-	15	12.8443	57613	7400	50213	5.28027	4.98002	0.40918	2.35543
ATH_02_Nov_15_23.fcs	E. Coli DH5a	p234-AEB	1	M9M1	M9M1	0.5% Glc	Kan 50	1 mM IPTG	8	02.11.2015	-	16	53.7283	51042	27424	23618	10.5071	9.88923	0.24294	4.54178
ATH_02_Nov_15_24.fcs	E. Coli DH5a	p244-AEB	1	M9M1	M9M1	0.5% Glc	Kan 50	1 mM IPTG	8	02.11.2015	-	17	94.5114	51780	48938	2842	37.8552	37.0167	0.241844	1.24934
ATH_02_Nov_15_25.fcs	E. Coli DH5a	p254-AEB	1	M9M1	M9M1	0.5% Glc	Kan 50	1 mM IPTG	8	02.11.2015	-	18	51.1179	54791	28008	26783	10.343	7.1417	0.551432	4.51125
ATH_02_Nov_15_26.fcs	E. Coli DH5a	p264-AEB	1	M9M1	M9M1	0.5% Glc	Kan 50	1 mM IPTG	8	02.11.2015	-	19	92.2434	53606	49448	4158	19.6764	19.3627	0.173693	7.61791
ATH_02_Nov_15_27.fcs	E. Coli DH5a	p274-AEB	1	M9M1	M9M1	0.5% Glc	Kan 50	1 mM IPTG	8	02.11.2015	-	20	48.0294	53130	25518	27612	9.73377	9.2261	0.246876	4.04969
ATH_02_Nov_15_28.fcs	E. Coli DH5a	p284-AEB	1	M9M1	M9M1	0.5% Glc	Kan 50	1 mM IPTG	8	02.11.2015	-	21	75.2644	54662	41141	13521	16.8865	15.1715	0.29825	6.65644
ATH_02_Nov_15_29.fcs	E. Coli DH5a	p224-AEB	1	M9M1	M9M1	0.5% Glc	Kan 50	1 mM IPTG	24	02.11.2015	-	22	15.6851	56474	8858	47616	5.85569	5.49379	0.36707	2.61211
ATH_02_Nov_15_30.fcs	E. Coli DH5a	p234-AEB	1	M9M1	M9M1	0.5% Glc	Kan 50	1 mM IPTG	24	02.11.2015	-	23	42.6752	55196	23555	31641	9.07837	8.61322	0.263469	3.92419
ATH_02_Nov_15_31.fcs	E. Coli DH5a	p244-AEB	1	M9M1	M9M1	0.5% Glc	Kan 50	1 mM IPTG	24	02.11.2015	-	24	96.4693	51151	49345	1806	39.6856	39.2251	0.21879	1.30975
ATH_02_Nov_15_32.fcs	E. Coli DH5a	p254-AEB	1	M9M1	M9M1	0.5% Glc	Kan 50	1 mM IPTG	24	02.11.2015	-	25	45.2103	58741	26557	32184	8.77727	6.68216	0.518078	3.82832
ATH_02_Nov_15_33.fcs	E. Coli DH5a	p264-AEB	1	M9M1	M9M1	0.5% Glc	Kan 50	1 mM IPTG	24	02.11.2015	-	26	90.0743	54757	49322	5435	18.3103	17.835	0.166534	7.08902
ATH_02_Nov_15_34.fcs	E. Coli DH5a	p274-AEB	1	M9M1	M9M1	0.5% Glc	Kan 50	1 mM IPTG	24	02.11.2015	-	27	40.6679	54377	22114	32263	8.85657	8.40992	0.248878	3.68473
ATH_02_Nov_15_35.fcs	E. Coli DH5a	p284-AEB	1	M9M1	M9M1	0.5% Glc	Kan 50	1 mM IPTG	24	02.11.2015	-	28	74.7018	57004	42583	14421	16.0714	14.5272	0.282865	6.33516

## Sheet: Experiment2
sample	strain	plasmid	replicate	preculture	medium	carbon	antibiotics	induction	time	date	staining	number	% EGFP+	cell count	EGFP+	EGFP-	median_EGFP	mean_EGFP	CV	fold_EGFP
AMJ_23_Jun_15_13.fcs	E. Coli DH5a	p224-AEB	1	M9M1	M9M1	0.5% Glc	Kan 50	1 mM IPTG	0	23.06.2015	-	1	0.0974833	50265	49	50216	2.20178	2.22825	0.603247	1
AMJ_23_Jun_15_14.fcs	E. Coli DH5a	p234-AEB	1	M9M1	M9M1	0.5% Glc	Kan 50	1 mM IPTG	0	23.06.2015	-	2	0.0920147	49992	46	49946	2.25185	2.27702	0.596198	1
ATH_03_Dec_15_08.fcs	E. Coli DH5a	p244-AEB	1	M9M1	M9M1	0.5% Glc	Kan 50	1 mM IPTG	0	03.12.2015	-	3	76.6567	50944	39052	11892	18.6427	17.9757	0.317941	1
AMJ_23_Jun_15_16.fcs	E. Coli DH5a	p254-AEB	1	M9M1	M9M1	0.5% Glc	Kan 50	1 mM IPTG	0	23.06.2015	-	4	0.157893	50034	79	49955	2.22667	2.25865	0.601766	1
AMJ_23_Jun_15_17.fcs	E. Coli DH5a	p264-AEB	1	M9M1	M9M1	0.5% Glc	Kan 50	1 mM IPTG	0	23.06.2015	-	5	0.276077	49986	138	49848	2.38742	2.41549	0.579111	1
AMJ_23_Jun_15_18.fcs	E. Coli DH5a	p274-AEB	1	M9M1	M9M1	0.5% Glc	Kan 50	1 mM IPTG	0	23.06.2015	-	6	0.0760106	49993	38	49955	2.28244	2.30386	0.586905	1
AMJ_23_Jun_15_19.fcs	E. Coli DH5a	p284-AEB	1	M9M1	M9M1	0.5% Glc	Kan 50	1 mM IPTG	0	23.06.2015	-	7	81.7461	50170	41012	9158	21.6739	20.4964	0.300163	1
AMJ_23_Jun_15_20.fcs	E. Coli DH5a	p224-AEB	1	M9M1	M9M1	0.5% Glc	Kan 50	1 mM IPTG	4	23.06.2015	-	8	0.16604	49988	83	49905	2.34486	2.36695	0.57849	1.06499
AMJ_23_Jun_15_21.fcs	E. Coli DH5a	p234-AEB	1	M9M1	M9M1	0.5% Glc	Kan 50	1 mM IPTG	4	23.06.2015	-	9	0.202053	49987	101	49886	2.38742	2.41395	0.57492	1.06021
ATH_03_Dec_15_12.fcs	E. Coli DH5a	p244-AEB	1	M9M1	M9M1	0.5% Glc	Kan 50	1 mM IPTG	4	03.12.2015	-	10	96.8928	52748	51109	1639	41.1394	40.1217	0.209248	2.20673
AMJ_23_Jun_15_23.fcs	E. Coli DH5a	p254-AEB	1	M9M1	M9M1	0.5% Glc	Kan 50	1 mM IPTG	4	23.06.2015	-	11	0.304055	49991	152	49839	2.35014	2.37824	0.581336	1.05545
AMJ_23_Jun_15_24.fcs	E. Coli DH5a	p264-AEB	1	M9M1	M9M1	0.5% Glc	Kan 50	1 mM IPTG	4	23.06.2015	-	12	0.528222	49979	264	49715	2.5085	2.54059	0.558677	1.05071
AMJ_23_Jun_15_25.fcs	E. Coli DH5a	p274-AEB	1	M9M1	M9M1	0.5% Glc	Kan 50	1 mM IPTG	4	23.06.2015	-	13	2.85059	50130	1429	48701	2.57132	2.68774	0.626214	1.12657
AMJ_23_Jun_15_26.fcs	E. Coli DH5a	p284-AEB	1	M9M1	M9M1	0.5% Glc	Kan 50	1 mM IPTG	4	23.06.2015	-	14	81.8556	49988	40918	9070	23.9819	22.3691	0.319432	1.10648
AMJ_23_Jun_15_27.fcs	E. Coli DH5a	p224-AEB	1	M9M1	M9M1	0.5% Glc	Kan 50	1 mM IPTG	8	23.06.2015	-	15	36.7575	49998	18378	31620	8.35363	7.80993	0.292296	3.79404
AMJ_23_Jun_15_28.fcs	E. Coli DH5a	p234-AEB	1	M9M1	M9M1	0.5% Glc	Kan 50	1 mM IPTG	8	23.06.2015	-	16	75.035	49986	37507	12479	13.98	13.3045	0.196803	6.20824
ATH_03_Dec_15_16.fcs	E. Coli DH5a	p244-AEB	1	M9M1	M9M1	0.5% Glc	Kan 50	1 mM IPTG	8	03.12.2015	-	17	98.0379	51221	50216	1005	41.6045	41.3985	0.188163	2.23168
AMJ_23_Jun_15_30.fcs	E. Coli DH5a	p254-AEB	1	M9M1	M9M1	0.5% Glc	Kan 50	1 mM IPTG	8	23.06.2015	-	18	52.4126	50028	26221	23807	11.4187	7.64628	0.558166	5.12815
AMJ_23_Jun_15_31.fcs	E. Coli DH5a	p264-AEB	1	M9M1	M9M1	0.5% Glc	Kan 50	1 mM IPTG	8	23.06.2015	-	19	94.4098	50016	47220	2796	22.6709	22.0121	0.193079	9.49596
AMJ_23_Jun_15_32.fcs	E. Coli DH5a	p274-AEB	1	M9M1	M9M1	0.5% Glc	Kan 50	1 mM IPTG	8	23.06.2015	-	20	52.2742	50017	26146	23871	10.2735	9.72769	0.225726	4.50112
AMJ_23_Jun_15_33.fcs	E. Coli DH5a	p284-AEB	1	M9M1	M9M1	0.5% Glc	Kan 50	1 mM IPTG	8	23.06.2015	-	21	98.1608	50023	49103	920	72.0148	71.708	0.175224	3.32265
AMJ_23_Jun_15_34.fcs	E. Coli DH5a	p224-AEB	1	M9M1	M9M1	0.5% Glc	Kan 50	1 mM IPTG	24	23.06.2015	-	22	24.1399	50170	12111	38059	6.96263	6.50106	0.325749	3.16228
AMJ_23_Jun_15_35.fcs	E. Coli DH5a	p234-AEB	1	M9M1	M9M1	0.5% Glc	Kan 50	1 mM IPTG	24	23.06.2015	-	23	60.1643	50028	30099	19929	11.496	10.9208	0.23177	5.10514
ATH_03_Dec_15_20.fcs	E. Coli DH5a	p244-AEB	1	M9M1	M9M1	0.5% Glc	Kan 50	1 mM IPTG	24	03.12.2015	-	24	97.0924	51279	49788	1491	33.2265	33.7005	0.19541	1.78228
AMJ_23_Jun_15_37.fcs	E. Coli DH5a	p254-AEB	1	M9M1	M9M1	0.5% Glc	Kan 50	1 mM IPTG	24	23.06.2015	-	25	47.0764	50913	23968	26945	8.81683	6.80079	0.547415	3.95964
AMJ_23_Jun_15_38.fcs	E. Coli DH5a	p264-AEB	1	M9M1	M9M1	0.5% Glc	Kan 50	1 mM IPTG	24	23.06.2015	-	26	87.0555	50052	43573	6479	18.1463	17.2977	0.214785	7.6008
AMJ_23_Jun_15_39.fcs	E. Coli DH5a	p274-AEB	1	M9M1	M9M1	0.5% Glc	Kan 50	1 mM IPTG	24	23.06.2015	-	27	35.6575	50040	17843	32197	8.33486	7.84071	0.265878	3.65174
AMJ_23_Jun_15_40.fcs	E. Coli DH5a	p284-AEB	1	M9M1	M9M1	0.5% Glc	Kan 50	1 mM IPTG	24	23.06.2015	-	28	98.3156	50047	49204	843	58.9533	58.7213	0.176726	2.72001

## Sheet: Sorting-samples
sample	strain	plasmid	replicate	preculture	medium	carbon	antibiotics	induction	time	date	staining	p244 (-) %	p244 (+) %	p244 (++) %	p254 (-) %	p254 (+) %										population	percent	count	true	false	sample	population	percent	count	true	false	sample	population	percent	count	true	false
ATH_03_Dec_15_24.fcs	E. Coli DH5a	p244-AEB	1	M9M1	M9M1	0.5% Glc	Kan 50	1 mM IPTG	24	03.12.2015	-	3	31.5	0.9	-	-										Sort_p244C+		459113	17749	441364	ATH_03_Dec_15_24.fcs	Sort_p254A+	0.972527	459113	4465	454648	ATH_03_Dec_15_24.fcs	Sort_p254B+	98.8635	459113	453895	5218
ATH_03_Nov_15_20.fcs	E. Coli DH5a	p244-AEB	2	M9M1	M9M1	0.5% Glc	Kan 50	1 mM IPTG	24	03.11.2015	-	2.7	36.8	1.8	-	-										Sort_p244C+		50077	4253	45824	ATH_03_Nov_15_20.fcs	Sort_p254A+	1.63348	50077	818	49259	ATH_03_Nov_15_20.fcs	Sort_p254B+	98.2467	50077	49199	878
ATH_03_Nov_15_17.fcs	E. Coli DH5a	p254-AEB	1	M9M1	M9M1	0.5% Glc	Kan 50	1 mM IPTG	24	03.11.2015	-	-	-	-	24.6	38.6										Sort_p244C+		50437	41	50396	ATH_03_Nov_15_17.fcs	Sort_p254A+	42.4074	50437	21389	29048	ATH_03_Nov_15_17.fcs	Sort_p254B+	55.9748	50437	28232	22205
ATH_03_Nov_15_18.fcs	E. Coli DH5a	p254-AEB	2	M9M1	M9M1	0.5% Glc	Kan 50	1 mM IPTG	24	03.11.2015	-	-	-	-	21.9	39										Sort_p244C+		50932	77	50855	ATH_03_Nov_15_18.fcs	Sort_p254A+	37.8387	50932	19272	31660	ATH_03_Nov_15_18.fcs	Sort_p254B+	60.3609	50932	30743	20189
