# Supplementary material for: Copy number variability of expression plasmids determined by cell sorting and Droplet Digital PCR
Source: Microb Cell Fact. 2016 Dec 19;15:211. doi: 10.1186/s12934-016-0610-8 (PMC5168713; doi:10.1186/s12934-016-0610-8)
Supplement: Supplementary file 2 — Additional file 2. This spreadsheet file contains the recommended minimal information for digital PCR experiments. [file 12934_2016_610_MOESM2_ESM.xls]

## Sheet: Sheet1
ITEM TO CHECK	IMPORTANCE	CHECKLIST	COMMENT
EXPERIMENTAL DESIGN
Definition of experimental and control groups	E	+	Whole population E. coli DH5a, fluorescent / non-fluorescent sub-populations, beads
Number within each group	E	+	4 replicates per group
Assay carried out by core lab or investigator's lab?	D	+	Investigator's lab
Power analysis	D	+	R package 'pwr', power 0.8
SAMPLE
Description
Volume/mass of sample processed	E	+	1000 sorted cells or beads
Microdissection or macrodissection	E	NA
Processing procedure
If frozen - how and how quickly?	E	+	-20°C, immediately after harvesting
If fixed - with what, how quickly?	E	NA
Sample storage conditions and duration (especially for formalin fixed/paraffin embedded samples)	E	+	-20°C, 15 % glycerol in PBS, <3 month
NUCLEIC ACID EXTRACTION
Quantification—instrument/method.	E	+	NanoDrop spectrophotometer, or exactly deposited cell number
Storage conditions: temperature, concentration, duration, buffer	E	+	-20°C, 1000 sorted cells/well in 7 µL dH2O + 1 µL sheath buffer
DNA or RNA quantification	E	+	NanoDrop, only for purified DNA controls
Quality/integrity, instrument/method, e.g. RNA integrity/R quality index and trace or 3':5'.	E	NA
Template structural information.	E	+	Whole cell DNA
Template modification (digestion, sonication, preamplification, etc.).	E	NA
Template treatment (initial heating or chemical denaturation).	E	+	Heating, 95°C for 10 min
Inhibition dilution or spike.	E	+	Inhibition was shown for >= 5000 sorted cells/well [Jahn et al., Anal Chem, 2014]
DNA contamination assessment of RNA sample.	E	NA
Details of DNase treatment where performed.	E	NA
Manufacturer of reagents used and catalogue number	D	+	Bio-Rad (QX100 consumables, ddPCR Supermix)
REVERSE TRANSCRIPTION
cDNA priming method & concentration.	E	NA
One- or 2-step protocol.	E	NA
Amount of RNA used per reaction.	E	NA
Detailed reaction components and conditions.	E	NA
RT efficiency.	D	NA
Estimated copies measured with and without addition of RT.	D	NA
Manufacturer of reagents used and catalogue number.	D	NA
Reaction volume (for 2-step RT reaction).	D	NA
Storage of cDNA: temperature, concentration, duration, buffer.	D	NA
dPCR TARGET INFORMATION
Sequence accession number.	E	+	Table 1
Amplicon location.	D	+	Table 1
Amplicon length.	E	+	Table 1
In silico specificity screen (BLAST, etc.).	E	+
Pseudogenes, retropseudogenes or other homologs?	D	+	No homologs
Sequence alignment.	D	+	PrimerBLAST
Secondary structure analysis of amplicon and GC content.	D	-	Only of probes and primers
Location of each primer by exon or intron (if applicable).	E	NA
Where appropriate, which splice variants are targeted?	E	NA
dPCR OLIGONUCLEOTIDES
Primer sequences	E	+	Table 1
RTPrimerDB Identification Number	D	NA
Probe sequences	D	+	Table 1
Location and identity of any modifications	E	+	5' FAM/HEX fluorophore, 3' BHQ1 quencher
Manufacturer of oligonucleotides	D	+	Eurofins MWG Operon
Purification method	D	+	HPLC
dPCR PROTOCOL
Complete reaction conditions
Reaction volume and amount of cDNA/DNA	E	+	20 µL, containing 1µL with 1000 cells as template
Primer, (probe), Mg++ and dNTP concentrations	E	+	Primer 900 nM, probes 125 nM, Mg2+ and dNTP proprietary (Bio-Rad)
Polymerase identity and concentration	E	-	Proprietary (Bio-Rad)
Buffer/kit catalogue number and manufacturer	E	+	ddPCR Supermix, catalog: 186-3010 (Bio-Rad)
Exact chemical constitution of the buffer	D	-	Proprietary (Bio-Rad)
Additives (SYBR Green I, DMSO, etc.)	E	NA
Plates/tubes manufacturer and catalog number	D	+	Cell sorting in 8 well strips, clear, flat-cap, catalog: G003-SF-I ( Kisker Biotech) PCR: twin.tec 96 well plates, clear, semi-skirted, catalog: 0030 128 575 (Eppendorf)
Complete thermocycling parameters	E	+	2-step cycling protocol, see manuscript
Reaction setup, gravimetric or volumetric dilutions (manual/robotic).	D	+	Manual volumetric dilutions
Total PCR reaction volume prepared.	D	+	20 µL
Partition number, individual partition volume.	E	+	~ 20,000 / sample, 0.85 nL
Total volume of the partitions measured (effective reaction size).	E	+	~ 15 000 partitions (droplets) / well * 0.85 nL = 12.75 µL
Partition volume variance/SD.	D	-	Not indicated by Bio-Rad software
Comprehensive details and appropriate use of controls.	E	+	Controls: No-template (beads), No-gDNA (beads+plasmid), No-plasmid (gDNA)
Manufacturer of dPCR instrument.	E	+	Bio-Rad QX100
dPCR VALIDATION
Optimization data for the assay	D	+	Optimization: probe/primer sequences, concentration, annealing temperature (qPCR), type of PCR strip, cell number [Jahn et al., Anal Chem, 2014], 2 independent target genes (oriT/styA)
Specificity (when measuring rare mutations, pathogen sequences etc.).	E	NA
Limit of detection of calibration control.	D	+	LOD (3 x SD of blank): <= 1 cp/µL
If multiplexing, comparison with singleplex assays.	E	/	Comparison of single template species in multiplex assay, no cross detection (Figures S6, S7)
DATA ANALYSIS
Mean copies per partition (Lambda or equivalent).	E	+	Λ = -ln(1-k/n), k = positive partitions, n = number of all partitions Λ = Λ (500 < k < 14000) = -ln(1-k/15,000) → 0.03 < Λ < 2.7
dPCR analysis program (source, version).	E	+	Quantasoft v1.7 (Bio-Rad)
Outlier identification and disposition.	E	+	No outliers removed
Results of no-template controls.	E	+	< 1 cp/µL, see Figure S4
Examples of positive(s) and negative experimental results as supplemental data.	E	+	Template controls, see Figure S4
Where appropriate, justification of number and choice of reference genes.	E	+	cysG was described as reference for qRT-PCR [Zhou et al., BMC Mol Bio, 2011]
Where appropriate, description of normalization method.	E	NA	No normalization used
Number and concordance of biological replicates.	D	+	2 biological replicates, 4 technical replicates
Number and stage (RT or dPCR) of technical replicates.	E	+	Techn. replication during cell sorting
Repeatability (intraassay variation).	E	+	No-template-controls, gDNA- and pDNA-only controls
Reproducibility (interassay/user/lab etc. variation).	D	+	Replication by different users in the same lab
Experimental variance or CI.	E	+	Relative standard deviation (CV) < 15%
Statistical methods used for analysis.	E	+	Mean and standard deviation, power analysis
Data submission using RDML (Real-time PCR Data Markup Language).	D	-	Not performed
LEGEND
Essential information (E) must be submitted with a manuscript.
Desirable information (D) should be submitted if available.
