# Supplementary material for: Copy number variability of expression plasmids determined by cell sorting and Droplet Digital PCR
Source: Microb Cell Fact. 2016 Dec 19;15:211. doi: 10.1186/s12934-016-0610-8 (PMC5168713; doi:10.1186/s12934-016-0610-8)
Supplement: Supplementary file 4 — Additional file 4. This spreadsheet file contains the Droplet Digital PCR dataset presented in this study. [file 12934_2016_610_MOESM4_ESM.xls]

## Sheet: 29.10.2015_SEVA
Well	ExptType	Experiment	Sample	Time	Strain	Plasmid	Target	Status	Concentration	TotalConfMax	TotalConfMin	PoissonConfMax	PoissonConfMin	Positives	Negatives	Ch1.Ch2.	Ch1.Ch2..1	Ch1.Ch2..2	Ch1.Ch2..3	Linkage	AcceptedDroplets	CNV	TotalCNVMax	TotalCNVMin	PoissonCNVMax	PoissonCNVMin	ReferenceCopies	UnknownCopies	Ratio	TotalRatioMax	TotalRatioMin	PoissonRatioMax	PoissonRatioMin	FractionalAbundance	TotalFractionalAbundanceMax	TotalFractionalAbundanceMin	PoissonFractionalAbundanceMax	PoissonFractionalAbundanceMin	ReferenceAssayNumber	TargetAssayNumber	MeanAmplitudeofPositives	MeanAmplitudeofNegatives	MeanAmplitudeTotal	ExperimentComments	MergedWells
A01	Absolute Quantification	ABS	p224 0h	0h	DH5a Lpir	p224-AEB	cysG		NA	NA	NA	NA	NA	0	0	0	0	0	0	0	0	NA	NA	NA	NA	NA	NA	NA	NA	NA	NA	NA	NA	NA	NA	NA	NA	NA	1	1	0	0	0	NA	NA
B01	Absolute Quantification	ABS	p224 0h	0h	DH5a Lpir	p224-AEB	cysG	Manual	72	NA	NA	78	67	758	11938	191	567	1530	10408	10	12696	NA	NA	NA	NA	NA	NA	NA	423	NA	NA	459	386	29.7	NA	NA	31.5	27.9	1	1	09/01/85 12:00 AM	06/01/24 12:00 AM	08/01/20 12:00 AM	NA	NA
C01	Absolute Quantification	ABS	p224 0h	0h	DH5a Lpir	p224-AEB	cysG	Manual	73.3	NA	NA	78.2	68.4	850	13227	219	631	1938	11289	9.29	14077	NA	NA	NA	NA	NA	NA	NA	374	NA	NA	404	345	27.2	NA	NA	28.8	25.7	1	1	9757	02/01/69 12:00 AM	04/01/76 12:00 AM	NA	NA
D01	Absolute Quantification	ABS	p224 0h	0h	DH5a Lpir	p224-AEB	cysG	Manual	82	NA	NA	88	77	851	11746	213	638	2100	9646	6.94	12597	NA	NA	NA	NA	NA	NA	NA	345	NA	NA	372	318	25.6	NA	NA	27.1	24.1	1	1	01/01/35 12:00 AM	09/01/50 12:00 AM	04/01/94 12:00 AM	NA	NA
A01	Absolute Quantification	ABS	p224 0h	0h	DH5a Lpir	p224-AEB	oriT		NA	NA	NA	NA	NA	0	0	0	0	0	0	0	0	NA	NA	NA	NA	NA	NA	NA	NA	NA	NA	NA	NA	NA	NA	NA	NA	NA	1	1	0	0	0	NA	NA
B01	Absolute Quantification	ABS	p224 0h	0h	DH5a Lpir	p224-AEB	oriT	Manual	171	NA	NA	180	163	1721	10975	191	567	1530	10408	10	12696	NA	NA	NA	NA	NA	NA	NA	423	NA	NA	459	386	29.7	NA	NA	31.5	27.9	1	1	3276	1360	07/01/19 12:00 AM	NA	NA
C01	Absolute Quantification	ABS	p224 0h	0h	DH5a Lpir	p224-AEB	oriT	Manual	196	NA	NA	204	187	2157	11920	219	631	1938	11289	9.29	14077	NA	NA	NA	NA	NA	NA	NA	374	NA	NA	404	345	27.2	NA	NA	28.8	25.7	1	1	3334	1382.6	06/01/81 12:00 AM	NA	NA
D01	Absolute Quantification	ABS	p224 0h	0h	DH5a Lpir	p224-AEB	oriT	Manual	239	NA	NA	248	229	2313	10284	213	638	2100	9646	6.94	12597	NA	NA	NA	NA	NA	NA	NA	345	NA	NA	372	318	25.6	NA	NA	27.1	24.1	1	1	06/01/35 12:00 AM	1390.7	08/01/47 12:00 AM	NA	NA
E01	Absolute Quantification	ABS	p234 0h	0h	DH5a Lpir	p234-AEB	cysG	Manual	68.1	NA	NA	72.5	63.7	915	15354	411	504	5106	10248	11.6	16269	NA	NA	NA	NA	NA	NA	NA	0.14	NA	NA	0.15	0.13	12.3	NA	NA	13	11.5	1	1	9316	04/01/08 12:00 AM	08/01/78 12:00 AM	NA	NA
F01	Absolute Quantification	ABS	p234 0h	0h	DH5a Lpir	p234-AEB	cysG	Manual	61	NA	NA	65.2	56.8	819	15384	329	490	4391	10993	9.72	16203	NA	NA	NA	NA	NA	NA	NA	151	NA	NA	162	139	13.1	NA	NA	13.9	12.2	1	1	02/01/75 12:00 AM	03/01/10 12:00 AM	04/01/66 12:00 AM	NA	NA
G01	Absolute Quantification	ABS	p234 0h	0h	DH5a Lpir	p234-AEB	cysG	Manual	70.5	NA	NA	75.2	65.8	866	14032	354	512	3725	10307	13.4	14898	NA	NA	NA	NA	NA	NA	NA	187	NA	NA	201	173	15.8	NA	NA	16.7	14.8	1	1	05/01/37 12:00 AM	04/01/97 12:00 AM	06/01/84 12:00 AM	NA	NA
H01	Absolute Quantification	ABS	p234 0h	0h	DH5a Lpir	p234-AEB	cysG	Manual	72.6	NA	NA	77.2	68.1	977	15343	410	567	4445	10898	13	16320	NA	NA	NA	NA	NA	NA	NA	175	NA	NA	187	163	14.9	NA	NA	15.8	14	1	1	04/01/88 12:00 AM	04/01/99 12:00 AM	4898	NA	NA
E01	Absolute Quantification	ABS	p234 0h	0h	DH5a Lpir	p234-AEB	oriT	Manual	487	NA	NA	500	474	5517	10752	411	504	5106	10248	11.6	16269	NA	NA	NA	NA	NA	NA	NA	0.14	NA	NA	0.15	0.13	12.3	NA	NA	13	11.5	1	1	03/01/05 12:00 AM	1329.5	06/01/65 12:00 AM	NA	NA
F01	Absolute Quantification	ABS	p234 0h	0h	DH5a Lpir	p234-AEB	oriT	Manual	405	NA	NA	417	394	4720	11483	329	490	4391	10993	9.72	16203	NA	NA	NA	NA	NA	NA	NA	151	NA	NA	162	139	13.1	NA	NA	13.9	12.2	1	1	09/01/71 12:00 AM	1349.5	05/01/09 12:00 AM	NA	NA
G01	Absolute Quantification	ABS	p234 0h	0h	DH5a Lpir	p234-AEB	oriT	Manual	376	NA	NA	388	365	4079	10819	354	512	3725	10307	13.4	14898	NA	NA	NA	NA	NA	NA	NA	187	NA	NA	201	173	15.8	NA	NA	16.7	14.8	1	1	09/01/62 12:00 AM	1362.9	05/01/10 12:00 AM	NA	NA
H01	Absolute Quantification	ABS	p234 0h	0h	DH5a Lpir	p234-AEB	oriT	Manual	415	NA	NA	427	404	4855	11465	410	567	4445	10898	13	16320	NA	NA	NA	NA	NA	NA	NA	175	NA	NA	187	163	14.9	NA	NA	15.8	14	1	1	05/01/73 12:00 AM	1360.4	02/01/59 12:00 AM	NA	NA
A01	Absolute Quantification	ABS	p244 0h	0h	DH5a Lpir	p244-AEB	cysG	Manual	75.4	NA	NA	80.2	70.7	962	14526	716	246	10287	4239	9.08	15488	NA	NA	NA	NA	NA	NA	NA	0.0517	NA	NA	0.0552	0.0483	4.92	NA	NA	5.23	4.61	1	1	5888.3	2307.4	2529.8	NA	NA
B01	Absolute Quantification	ABS	p244 0h	0h	DH5a Lpir	p244-AEB	cysG	Manual	66.5	NA	NA	71.2	61.8	763	13118	626	137	10380	2738	9.07	13881	NA	NA	NA	NA	NA	NA	NA	0.0359	NA	NA	0.0386	0.0333	3.47	NA	NA	3.71	3.22	1	1	5784	2292.1	2484	NA	NA
C01	Absolute Quantification	ABS	p244 0h	0h	DH5a Lpir	p244-AEB	cysG	Manual	73	NA	NA	78	68	804	12623	615	189	9473	3150	4.09	13427	NA	NA	NA	NA	NA	NA	NA	0.0444	NA	NA	0.0476	0.0412	4.25	NA	NA	4.54	3.95	1	1	5591	2218.6	2420.5	NA	NA
D01	Absolute Quantification	ABS	p244 0h	0h	DH5a Lpir	p244-AEB	cysG	Manual	65.3	NA	NA	69.8	60.8	804	14090	578	226	9592	4498	7.61	14894	NA	NA	NA	NA	NA	NA	NA	0.0483	NA	NA	0.0518	0.0448	4.61	NA	NA	4.93	4.29	1	1	6049	2367.4	2566.1	NA	NA
A01	Absolute Quantification	ABS	p244 0h	0h	DH5a Lpir	p244-AEB	oriT	Manual	1458	NA	NA	1487	1429	11003	4485	716	246	10287	4239	9.08	15488	NA	NA	NA	NA	NA	NA	NA	0.0517	NA	NA	0.0552	0.0483	4.92	NA	NA	5.23	4.61	1	1	3421.6	1325.3	2814.6	NA	NA
B01	Absolute Quantification	ABS	p244 0h	0h	DH5a Lpir	p244-AEB	oriT	Manual	1852	NA	NA	1891	1815	11006	2875	626	137	10380	2738	9.07	13881	NA	NA	NA	NA	NA	NA	NA	0.0359	NA	NA	0.0386	0.0333	3.47	NA	NA	3.71	3.22	1	1	3416	1312.2	2980.2	NA	NA
C01	Absolute Quantification	ABS	p244 0h	0h	DH5a Lpir	p244-AEB	oriT	Manual	1637	NA	NA	1672	1603	10088	3339	615	189	9473	3150	4.09	13427	NA	NA	NA	NA	NA	NA	NA	0.0444	NA	NA	0.0476	0.0412	4.25	NA	NA	4.54	3.95	1	1	3265.8	1276	2771	NA	NA
D01	Absolute Quantification	ABS	p244 0h	0h	DH5a Lpir	p244-AEB	oriT	Manual	1351	NA	NA	1379	1324	10170	4724	578	226	9592	4498	7.61	14894	NA	NA	NA	NA	NA	NA	NA	0.0483	NA	NA	0.0518	0.0448	4.61	NA	NA	4.93	4.29	1	1	3483	1346.6	2805.4	NA	NA
A02	Absolute Quantification	ABS	p254 0h	0h	DH5a Lpir	p254-AEB	cysG	Manual	81	NA	NA	86	76	968	13544	303	665	3604	9940	5.03	14512	NA	NA	NA	NA	NA	NA	NA	0.22	NA	NA	236	205	18	NA	NA	19.1	17	1	1	05/01/71 12:00 AM	03/01/97 12:00 AM	05/01/42 12:00 AM	NA	NA
B02	Absolute Quantification	ABS	p254 0h	0h	DH5a Lpir	p254-AEB	cysG	Manual	81.8	NA	NA	86.7	76.9	1074	14914	314	760	3834	11080	3.76	15988	NA	NA	NA	NA	NA	NA	NA	232	NA	NA	247	216	18.8	NA	NA	19.8	17.8	1	1	9481	02/01/67 12:00 AM	03/01/97 12:00 AM	NA	NA
C02	Absolute Quantification	ABS	p254 0h	0h	DH5a Lpir	p254-AEB	cysG	Manual	82	NA	NA	87	77	972	13496	331	641	3690	9806	7.32	14468	NA	NA	NA	NA	NA	NA	NA	214	NA	NA	229	199	17.6	NA	NA	18.6	16.6	1	1	08/01/30 12:00 AM	01/01/93 12:00 AM	08/01/24 12:00 AM	NA	NA
D02	Absolute Quantification	ABS	p254 0h	0h	DH5a Lpir	p254-AEB	cysG	Manual	81.4	NA	NA	86.2	76.6	1103	15393	365	738	4128	11265	6.76	16496	NA	NA	NA	NA	NA	NA	NA	218	NA	NA	232	203	17.9	NA	NA	18.8	16.9	1	1	04/01/10 12:00 AM	08/01/35 12:00 AM	05/01/88 12:00 AM	NA	NA
A02	Absolute Quantification	ABS	p254 0h	0h	DH5a Lpir	p254-AEB	oriT	Manual	369	NA	NA	381	357	3907	10605	303	665	3604	9940	5.03	14512	NA	NA	NA	NA	NA	NA	NA	0.22	NA	NA	236	205	18	NA	NA	19.1	17	1	1	02/01/28 12:00 AM	1386.6	03/01/09 12:00 AM	NA	NA
B02	Absolute Quantification	ABS	p254 0h	0h	DH5a Lpir	p254-AEB	oriT	Manual	353	NA	NA	364	343	4148	11840	314	760	3834	11080	3.76	15988	NA	NA	NA	NA	NA	NA	NA	232	NA	NA	247	216	18.8	NA	NA	19.8	17.8	1	1	03/01/16 12:00 AM	1351.7	04/01/35 12:00 AM	NA	NA
C02	Absolute Quantification	ABS	p254 0h	0h	DH5a Lpir	p254-AEB	oriT	Manual	383	NA	NA	395	371	4021	10447	331	641	3690	9806	7.32	14468	NA	NA	NA	NA	NA	NA	NA	214	NA	NA	229	199	17.6	NA	NA	18.6	16.6	1	1	09/01/57 12:00 AM	1341.3	1874	NA	NA
D02	Absolute Quantification	ABS	p254 0h	0h	DH5a Lpir	p254-AEB	oriT	Manual	374	NA	NA	385	363	4493	12003	365	738	4128	11265	6.76	16496	NA	NA	NA	NA	NA	NA	NA	218	NA	NA	232	203	17.9	NA	NA	18.8	16.9	1	1	01/01/72 12:00 AM	1378.9	08/01/21 12:00 AM	NA	NA
A03	Absolute Quantification	ABS	p264 0h	0h	DH5a Lpir	p264-AEB	cysG	Manual	66.9	NA	NA	71.4	62.4	853	14580	500	353	7132	7448	12.4	15433	NA	NA	NA	NA	NA	NA	NA	83	NA	NA	89	77	7.7	NA	NA	8.2	7.2	1	1	01/01/56 12:00 AM	03/01/41 12:00 AM	07/01/68 12:00 AM	NA	NA
B03	Absolute Quantification	ABS	p264 0h	0h	DH5a Lpir	p264-AEB	cysG	Manual	65.4	NA	NA	69.9	60.9	805	14087	463	342	7402	6685	6.68	14892	NA	NA	NA	NA	NA	NA	NA	74	NA	NA	79	69	6.89	NA	NA	7.36	6.42	1	1	03/01/28 12:00 AM	03/01/12 12:00 AM	04/01/29 12:00 AM	NA	NA
C03	Absolute Quantification	ABS	p264 0h	0h	DH5a Lpir	p264-AEB	cysG	Manual	68.2	NA	NA	72.6	63.8	915	15328	603	312	9672	5656	5.04	16243	NA	NA	NA	NA	NA	NA	NA	579	NA	NA	618	54	5.47	NA	NA	5.83	5.12	1	1	07/01/25 12:00 AM	08/01/67 12:00 AM	03/01/96 12:00 AM	NA	NA
D03	Absolute Quantification	ABS	p264 0h	0h	DH5a Lpir	p264-AEB	cysG	Manual	69.2	NA	NA	73.9	64.5	832	13737	486	346	7173	6564	8.75	14569	NA	NA	NA	NA	NA	NA	NA	79	NA	NA	84	73	7.31	NA	NA	7.79	6.82	1	1	07/01/94 12:00 AM	06/01/24 12:00 AM	01/01/74 12:00 AM	NA	NA
A03	Absolute Quantification	ABS	p264 0h	0h	DH5a Lpir	p264-AEB	oriT	Manual	803	NA	NA	821	784	7632	7801	500	353	7132	7448	12.4	15433	NA	NA	NA	NA	NA	NA	NA	83	NA	NA	89	77	7.7	NA	NA	8.2	7.2	1	1	03/01/79 12:00 AM	1378.5	05/01/18 12:00 AM	NA	NA
B03	Absolute Quantification	ABS	p264 0h	0h	DH5a Lpir	p264-AEB	oriT	Manual	884	NA	NA	904	864	7865	7027	463	342	7402	6685	6.68	14892	NA	NA	NA	NA	NA	NA	NA	74	NA	NA	79	69	6.89	NA	NA	7.36	6.42	1	1	08/01/97 12:00 AM	1348.9	04/01/25 12:00 AM	NA	NA
C03	Absolute Quantification	ABS	p264 0h	0h	DH5a Lpir	p264-AEB	oriT	Manual	1178	NA	NA	1202	1154	10275	5968	603	312	9672	5656	5.04	16243	NA	NA	NA	NA	NA	NA	NA	579	NA	NA	618	54	5.47	NA	NA	5.83	5.12	1	1	05/01/81 12:00 AM	1373.9	07/01/80 12:00 AM	NA	NA
D03	Absolute Quantification	ABS	p264 0h	0h	DH5a Lpir	p264-AEB	oriT	Manual	878	NA	NA	898	858	7659	6910	486	346	7173	6564	8.75	14569	NA	NA	NA	NA	NA	NA	NA	79	NA	NA	84	73	7.31	NA	NA	7.79	6.82	1	1	05/01/16 12:00 AM	1392.8	01/01/04 12:00 AM	NA	NA
E03	Absolute Quantification	ABS	p274 0h	0h	DH5a Lpir	p274-AEB	cysG	Manual	56.5	NA	NA	61	51.9	592	12037	212	380	2762	9275	9.24	12629	NA	NA	NA	NA	NA	NA	NA	179	NA	NA	195	163	15.2	NA	NA	16.3	14	1	1	8880	03/01/41 12:00 AM	01/01/54 12:00 AM	NA	NA
F03	Absolute Quantification	ABS	p274 0h	0h	DH5a Lpir	p274-AEB	cysG	Manual	50.4	NA	NA	54.3	46.4	618	14128	181	437	2248	11880	7.87	14746	NA	NA	NA	NA	NA	NA	NA	238	NA	NA	259	217	19.2	NA	NA	20.6	17.8	1	1	01/01/31 12:00 AM	06/01/58 12:00 AM	04/01/54 12:00 AM	NA	NA
G03	Absolute Quantification	ABS	p274 0h	0h	DH5a Lpir	p274-AEB	cysG	Manual	60.1	NA	NA	64.6	55.6	682	13021	240	442	3086	9935	8.85	13703	NA	NA	NA	NA	NA	NA	NA	184	NA	NA	199	168	15.5	NA	NA	16.6	14.4	1	1	02/01/99 12:00 AM	02/01/29 12:00 AM	06/01/61 12:00 AM	NA	NA
H03	Absolute Quantification	ABS	p274 0h	0h	DH5a Lpir	p274-AEB	cysG	Manual	66.2	NA	NA	70.7	61.6	815	14084	289	526	3427	10657	9.5	14899	NA	NA	NA	NA	NA	NA	NA	196	NA	NA	211	181	16.4	NA	NA	17.4	15.4	1	1	05/01/87 12:00 AM	08/01/43 12:00 AM	02/01/14 12:00 AM	NA	NA
E03	Absolute Quantification	ABS	p274 0h	0h	DH5a Lpir	p274-AEB	oriT	Manual	316	NA	NA	327	305	2974	9655	212	380	2762	9275	9.24	12629	NA	NA	NA	NA	NA	NA	NA	179	NA	NA	195	163	15.2	NA	NA	16.3	14	1	1	3002	1297.8	01/01/99 12:00 AM	NA	NA
F03	Absolute Quantification	ABS	p274 0h	0h	DH5a Lpir	p274-AEB	oriT	Manual	212	NA	NA	220	203	2429	12317	181	437	2248	11880	7.87	14746	NA	NA	NA	NA	NA	NA	NA	238	NA	NA	259	217	19.2	NA	NA	20.6	17.8	1	1	06/01/31 12:00 AM	1366.9	01/01/74 12:00 AM	NA	NA
G03	Absolute Quantification	ABS	p274 0h	0h	DH5a Lpir	p274-AEB	oriT	Manual	327	NA	NA	338	316	3326	10377	240	442	3086	9935	8.85	13703	NA	NA	NA	NA	NA	NA	NA	184	NA	NA	199	168	15.5	NA	NA	16.6	14.4	1	1	09/01/94 12:00 AM	1332.9	09/01/84 12:00 AM	NA	NA
H03	Absolute Quantification	ABS	p274 0h	0h	DH5a Lpir	p274-AEB	oriT	Manual	338	NA	NA	348	327	3716	11183	289	526	3427	10657	9.5	14899	NA	NA	NA	NA	NA	NA	NA	196	NA	NA	211	181	16.4	NA	NA	17.4	15.4	1	1	07/01/16 12:00 AM	1416.4	03/01/15 12:00 AM	NA	NA
A04	Absolute Quantification	ABS	p284 0h	0h	DH5a Lpir	p284-AEB	cysG	Manual	49.9	NA	NA	53.8	46.1	648	14944	364	284	7238	7706	7.36	15592	NA	NA	NA	NA	NA	NA	NA	63	NA	NA	69	58	5.97	NA	NA	6.42	5.52	1	1	08/01/25 12:00 AM	09/01/00 12:00 AM	08/01/59 12:00 AM	NA	NA
B04	Absolute Quantification	ABS	p284 0h	0h	DH5a Lpir	p284-AEB	cysG	Manual	53.4	NA	NA	57.6	49.2	615	13247	352	263	6553	6694	8.05	13862	NA	NA	NA	NA	NA	NA	NA	66	NA	NA	71	0.06	6.18	NA	NA	6.65	5.7	1	1	8868	07/01/29 12:00 AM	07/01/17 12:00 AM	NA	NA
C04	Absolute Quantification	ABS	p284 0h	0h	DH5a Lpir	p284-AEB	cysG	Manual	49.2	NA	NA	53.2	45.2	586	13724	343	243	7165	6559	6.39	14310	NA	NA	NA	NA	NA	NA	NA	562	NA	NA	61	515	5.32	NA	NA	5.75	4.9	1	1	05/01/46 12:00 AM	02/01/83 12:00 AM	03/01/37 12:00 AM	NA	NA
D04	Absolute Quantification	ABS	p284 0h	0h	DH5a Lpir	p284-AEB	cysG	Manual	63.2	NA	NA	67.4	58.9	849	15388	559	290	9028	6360	10.7	16237	NA	NA	NA	NA	NA	NA	NA	602	NA	NA	644	559	5.67	NA	NA	6.05	5.3	1	1	05/01/31 12:00 AM	03/01/57 12:00 AM	01/01/65 12:00 AM	NA	NA
A04	Absolute Quantification	ABS	p284 0h	0h	DH5a Lpir	p284-AEB	oriT	Manual	787	NA	NA	805	769	7602	7990	364	284	7238	7706	7.36	15592	NA	NA	NA	NA	NA	NA	NA	63	NA	NA	69	58	5.97	NA	NA	6.42	5.52	1	1	08/01/80 12:00 AM	1353.9	06/01/44 12:00 AM	NA	NA
B04	Absolute Quantification	ABS	p284 0h	0h	DH5a Lpir	p284-AEB	oriT	Manual	811	NA	NA	831	792	6905	6957	352	263	6553	6694	8.05	13862	NA	NA	NA	NA	NA	NA	NA	66	NA	NA	71	0.06	6.18	NA	NA	6.65	5.7	1	1	06/01/69 12:00 AM	1366.3	04/01/14 12:00 AM	NA	NA
C04	Absolute Quantification	ABS	p284 0h	0h	DH5a Lpir	p284-AEB	oriT	Manual	875	NA	NA	895	855	7508	6802	343	243	7165	6559	6.39	14310	NA	NA	NA	NA	NA	NA	NA	562	NA	NA	61	515	5.32	NA	NA	5.75	4.9	1	1	01/01/13 12:00 AM	1386.2	07/01/44 12:00 AM	NA	NA
D04	Absolute Quantification	ABS	p284 0h	0h	DH5a Lpir	p284-AEB	oriT	Manual	1050	NA	NA	1072	1029	9587	6650	559	290	9028	6360	10.7	16237	NA	NA	NA	NA	NA	NA	NA	602	NA	NA	644	559	5.67	NA	NA	6.05	5.3	1	1	05/01/05 12:00 AM	1386.3	05/01/19 12:00 AM	NA	NA
A01	Absolute Quantification	ABS	p224 4h	4h	DH5a Lpir	p224-AEB	cysG	Manual	117	NA	NA	124	111	1449	12846	431	1018	2571	10275	13.6	14295	NA	NA	NA	NA	NA	NA	NA	0.453	NA	NA	0.453	0.425	31.2	NA	NA	31.2	29.8	1	1	NA	NA	NA	NA	NA
B01	Absolute Quantification	ABS	p224 4h	4h	DH5a Lpir	p224-AEB	cysG	Manual	102	NA	NA	108	96.1	1168	12017	288	880	2358	9659	6.12	13185	NA	NA	NA	NA	NA	NA	NA	0.414	NA	NA	0.414	0.386	29.3	NA	NA	29.3	27.9	1	1	NA	NA	NA	NA	NA
C01	Absolute Quantification	ABS	p224 4h	4h	DH5a Lpir	p224-AEB	cysG	Manual	101	NA	NA	106	94.8	1178	12300	299	879	2390	9910	7.12	13478	NA	NA	NA	NA	NA	NA	NA	0.411	NA	NA	0.411	0.383	29.1	NA	NA	29.1	27.7	1	1	NA	NA	NA	NA	NA
D01	Absolute Quantification	ABS	p224 4h	4h	DH5a Lpir	p224-AEB	cysG	Manual	94.9	NA	NA	101	89.1	1049	11633	258	791	2142	9491	6.91	12682	NA	NA	NA	NA	NA	NA	NA	0.412	NA	NA	0.412	0.382	29.2	NA	NA	29.2	27.7	1	1	NA	NA	NA	NA	NA
A01	Absolute Quantification	ABS	p224 4h	4h	DH5a Lpir	p224-AEB	oriT	Manual	259	NA	NA	268	250	3002	11293	431	1018	2571	10275	13.6	14295	NA	NA	NA	NA	NA	NA	NA	0.453	NA	NA	0.453	0.425	31.2	NA	NA	31.2	29.8	1	1	NA	NA	NA	NA	NA
B01	Absolute Quantification	ABS	p224 4h	4h	DH5a Lpir	p224-AEB	oriT	Manual	246	NA	NA	256	237	2646	10539	288	880	2358	9659	6.12	13185	NA	NA	NA	NA	NA	NA	NA	0.414	NA	NA	0.414	0.386	29.3	NA	NA	29.3	27.9	1	1	NA	NA	NA	NA	NA
C01	Absolute Quantification	ABS	p224 4h	4h	DH5a Lpir	p224-AEB	oriT	Manual	245	NA	NA	254	235	2689	10789	299	879	2390	9910	7.12	13478	NA	NA	NA	NA	NA	NA	NA	0.411	NA	NA	0.411	0.383	29.1	NA	NA	29.1	27.7	1	1	NA	NA	NA	NA	NA
D01	Absolute Quantification	ABS	p224 4h	4h	DH5a Lpir	p224-AEB	oriT	Manual	231	NA	NA	240	221	2400	10282	258	791	2142	9491	6.91	12682	NA	NA	NA	NA	NA	NA	NA	0.412	NA	NA	0.412	0.382	29.2	NA	NA	29.2	27.7	1	1	NA	NA	NA	NA	NA
E01	Absolute Quantification	ABS	p234 4h	4h	DH5a Lpir	p234-AEB	cysG	Manual	101	NA	NA	107	95.5	1176	12175	436	740	3519	8656	11.2	13351	NA	NA	NA	NA	NA	NA	NA	0.262	NA	NA	0.262	0.245	20.8	NA	NA	20.8	19.7	1	1	NA	NA	NA	NA	NA
F01	Absolute Quantification	ABS	p234 4h	4h	DH5a Lpir	p234-AEB	cysG	Manual	102	NA	NA	108	96.4	1201	12321	455	746	3783	8538	10.2	13522	NA	NA	NA	NA	NA	NA	NA	0.247	NA	NA	0.247	0.231	19.8	NA	NA	19.8	18.8	1	1	NA	NA	NA	NA	NA
G01	Absolute Quantification	ABS	p234 4h	4h	DH5a Lpir	p234-AEB	cysG	Manual	101	NA	NA	107	95.5	1101	11381	418	683	3312	8069	12.2	12482	NA	NA	NA	NA	NA	NA	NA	0.26	NA	NA	0.26	0.243	20.6	NA	NA	20.6	19.5	1	1	NA	NA	NA	NA	NA
H01	Absolute Quantification	ABS	p234 4h	4h	DH5a Lpir	p234-AEB	cysG	Manual	104	NA	NA	110	98	1195	12058	430	765	3891	8167	5.45	13253	NA	NA	NA	NA	NA	NA	NA	0.239	NA	NA	0.239	0.224	19.3	NA	NA	19.3	18.3	1	1	NA	NA	NA	NA	NA
E01	Absolute Quantification	ABS	p234 4h	4h	DH5a Lpir	p234-AEB	oriT	Manual	386	NA	NA	398	374	3955	9396	436	740	3519	8656	11.2	13351	NA	NA	NA	NA	NA	NA	NA	0.262	NA	NA	0.262	0.245	20.8	NA	NA	20.8	19.7	1	1	NA	NA	NA	NA	NA
F01	Absolute Quantification	ABS	p234 4h	4h	DH5a Lpir	p234-AEB	oriT	Manual	413	NA	NA	426	401	4238	9284	455	746	3783	8538	10.2	13522	NA	NA	NA	NA	NA	NA	NA	0.247	NA	NA	0.247	0.231	19.8	NA	NA	19.8	18.8	1	1	NA	NA	NA	NA	NA
G01	Absolute Quantification	ABS	p234 4h	4h	DH5a Lpir	p234-AEB	oriT	Manual	390	NA	NA	403	378	3730	8752	418	683	3312	8069	12.2	12482	NA	NA	NA	NA	NA	NA	NA	0.26	NA	NA	0.26	0.243	20.6	NA	NA	20.6	19.5	1	1	NA	NA	NA	NA	NA
H01	Absolute Quantification	ABS	p234 4h	4h	DH5a Lpir	p234-AEB	oriT	Manual	434	NA	NA	447	421	4321	8932	430	765	3891	8167	5.45	13253	NA	NA	NA	NA	NA	NA	NA	0.239	NA	NA	0.239	0.224	19.3	NA	NA	19.3	18.3	1	1	NA	NA	NA	NA	NA
A02	Absolute Quantification	ABS	p244 4h	4h	DH5a Lpir	p244-AEB	cysG	Manual	88	NA	NA	94	83	1031	13239	810	221	10104	3135	8.08	14270	NA	NA	NA	NA	NA	NA	NA	0.0518	NA	NA	0.0551	0.0485	4.93	NA	NA	5.23	4.62	1	1	5695.6	2253	2501.8	NA	NA
B02	Absolute Quantification	ABS	p244-AEB	4h	DH5a Lpir	p244-AEB	cysG	Manual	79	NA	NA	84	74	927	13347	682	245	9686	3661	2.79	14274	NA	NA	NA	NA	NA	NA	NA	0.0518	NA	NA	0.0553	0.0483	4.93	NA	NA	5.24	4.61	1	1	5997.9	2361.6	2597.8	NA	NA
C02	Absolute Quantification	ABS	p244-AEB	4h	DH5a Lpir	p244-AEB	cysG	Manual	85	NA	NA	90	80	990	13238	784	206	10371	2867	3.21	14228	NA	NA	NA	NA	NA	NA	NA	0.0471	NA	NA	0.0501	0.044	4.49	NA	NA	4.78	4.21	1	1	5984.4	2343.6	2596.9	NA	NA
D02	Absolute Quantification	ABS	p244-AEB	4h	DH5a Lpir	p244-AEB	cysG	Manual	74.3	NA	NA	79.1	69.5	920	14120	689	231	10197	3923	6.95	15040	NA	NA	NA	NA	NA	NA	NA	0.0491	NA	NA	0.0524	0.0457	4.68	NA	NA	4.98	4.37	1	1	6095	2377.5	2604.9	NA	NA
A02	Absolute Quantification	ABS	p244-AEB	4h	DH5a Lpir	p244-AEB	oriT	Manual	1703	NA	NA	1738	1669	10914	3356	810	221	10104	3135	8.08	14270	NA	NA	NA	NA	NA	NA	NA	0.0518	NA	NA	0.0551	0.0485	4.93	NA	NA	5.23	4.62	1	1	3308.2	1293.3	2834.3	NA	NA
B02	Absolute Quantification	ABS	p244-AEB	4h	DH5a Lpir	p244-AEB	oriT	Manual	1525	NA	NA	1556	1494	10368	3906	682	245	9686	3661	2.79	14274	NA	NA	NA	NA	NA	NA	NA	0.0518	NA	NA	0.0553	0.0483	4.93	NA	NA	5.24	4.61	1	1	3481.3	1346.6	2897.2	NA	NA
C02	Absolute Quantification	ABS	p244-AEB	4h	DH5a Lpir	p244-AEB	oriT	Manual	1803	NA	NA	1840	1767	11155	3073	784	206	10371	2867	3.21	14228	NA	NA	NA	NA	NA	NA	NA	0.0471	NA	NA	0.0501	0.044	4.49	NA	NA	4.78	4.21	1	1	3517.6	1343.5	3048	NA	NA
D02	Absolute Quantification	ABS	p244-AEB	4h	DH5a Lpir	p244-AEB	oriT	Manual	1514	NA	NA	1545	1484	10886	4154	689	231	10197	3923	6.95	15040	NA	NA	NA	NA	NA	NA	NA	0.0491	NA	NA	0.0524	0.0457	4.68	NA	NA	4.98	4.37	1	1	3534.5	1363.5	2934.9	NA	NA
E02	Absolute Quantification	ABS	p254 4h	4h	DH5a Lpir	p254-AEB	cysG	Manual	87.3	NA	NA	92.3	82.2	1136	13747	286	850	3162	10585	2.37	14883	NA	NA	NA	NA	NA	NA	NA	0.301	NA	NA	0.301	0.281	23.2	NA	NA	23.2	22	1	1	NA	NA	NA	NA	NA
F02	Absolute Quantification	ABS	p254 4h	4h	DH5a Lpir	p254-AEB	cysG	Manual	93.9	NA	NA	99.4	88.4	1135	12725	325	810	2670	10055	8.75	13860	NA	NA	NA	NA	NA	NA	NA	0.351	NA	NA	0.351	0.327	26	NA	NA	26	24.7	1	1	NA	NA	NA	NA	NA
G02	Absolute Quantification	ABS	p254 4h	4h	DH5a Lpir	p254-AEB	cysG	Manual	103	NA	NA	108	96.9	1270	12984	408	862	3558	9426	6.39	14254	NA	NA	NA	NA	NA	NA	NA	0.286	NA	NA	0.286	0.268	22.3	NA	NA	22.3	21.2	1	1	NA	NA	NA	NA	NA
H02	Absolute Quantification	ABS	p254 4h	4h	DH5a Lpir	p254-AEB	cysG	Manual	88	NA	NA	93.4	82.7	1049	12578	264	785	2492	10086	5.66	13627	NA	NA	NA	NA	NA	NA	NA	0.355	NA	NA	0.355	0.329	26.2	NA	NA	26.2	24.8	1	1	NA	NA	NA	NA	NA
E02	Absolute Quantification	ABS	p254 4h	4h	DH5a Lpir	p254-AEB	oriT	Manual	290	NA	NA	299	280	3448	11435	286	850	3162	10585	2.37	14883	NA	NA	NA	NA	NA	NA	NA	0.301	NA	NA	0.301	0.281	23.2	NA	NA	23.2	22	1	1	NA	NA	NA	NA	NA
F02	Absolute Quantification	ABS	p254 4h	4h	DH5a Lpir	p254-AEB	oriT	Manual	268	NA	NA	277	258	2995	10865	325	810	2670	10055	8.75	13860	NA	NA	NA	NA	NA	NA	NA	0.351	NA	NA	0.351	0.327	26	NA	NA	26	24.7	1	1	NA	NA	NA	NA	NA
G02	Absolute Quantification	ABS	p254 4h	4h	DH5a Lpir	p254-AEB	oriT	Manual	358	NA	NA	370	347	3966	10288	408	862	3558	9426	6.39	14254	NA	NA	NA	NA	NA	NA	NA	0.286	NA	NA	0.286	0.268	22.3	NA	NA	22.3	21.2	1	1	NA	NA	NA	NA	NA
H02	Absolute Quantification	ABS	p254 4h	4h	DH5a Lpir	p254-AEB	oriT	Manual	248	NA	NA	258	239	2756	10871	264	785	2492	10086	5.66	13627	NA	NA	NA	NA	NA	NA	NA	0.355	NA	NA	0.355	0.329	26.2	NA	NA	26.2	24.8	1	1	NA	NA	NA	NA	NA
A03	Absolute Quantification	ABS	p264 4h	4h	DH5a Lpir	p264-AEB	cysG	Manual	52.3	NA	NA	56.6	48	581	11921	221	360	4125	7796	2.69	12502	NA	NA	NA	NA	NA	NA	NA	0.111	NA	NA	0.111	0.102	10	NA	NA	10	9.24	1	1	NA	NA	NA	NA	NA
B03	Absolute Quantification	ABS	p264 4h	4h	DH5a Lpir	p264-AEB	cysG	Manual	104	NA	NA	110	98.6	1206	12094	641	565	5706	6388	11.3	13300	NA	NA	NA	NA	NA	NA	NA	0.147	NA	NA	0.147	0.138	12.8	NA	NA	12.8	12.1	1	1	NA	NA	NA	NA	NA
C03	Absolute Quantification	ABS	p264 4h	4h	DH5a Lpir	p264-AEB	cysG	Manual	93	NA	NA	98.6	87.4	1049	11878	518	531	5465	6413	5.58	12927	NA	NA	NA	NA	NA	NA	NA	0.136	NA	NA	0.136	0.127	12	NA	NA	12	11.3	1	1	NA	NA	NA	NA	NA
D03	Absolute Quantification	ABS	p264 4h	4h	DH5a Lpir	p264-AEB	cysG	Manual	97.4	NA	NA	103	91.5	1050	11332	540	510	5150	6182	10.3	12382	NA	NA	NA	NA	NA	NA	NA	0.144	NA	NA	0.144	0.135	12.6	NA	NA	12.6	11.9	1	1	NA	NA	NA	NA	NA
A03	Absolute Quantification	ABS	p264 4h	4h	DH5a Lpir	p264-AEB	oriT	Manual	469	NA	NA	484	455	4346	8156	221	360	4125	7796	2.69	12502	NA	NA	NA	NA	NA	NA	NA	0.111	NA	NA	0.111	0.102	10	NA	NA	10	9.24	1	1	NA	NA	NA	NA	NA
B03	Absolute Quantification	ABS	p264 4h	4h	DH5a Lpir	p264-AEB	oriT	Manual	713	NA	NA	731	695	6347	6953	641	565	5706	6388	11.3	13300	NA	NA	NA	NA	NA	NA	NA	0.147	NA	NA	0.147	0.138	12.8	NA	NA	12.8	12.1	1	1	NA	NA	NA	NA	NA
C03	Absolute Quantification	ABS	p264 4h	4h	DH5a Lpir	p264-AEB	oriT	Manual	683	NA	NA	701	665	5983	6944	518	531	5465	6413	5.58	12927	NA	NA	NA	NA	NA	NA	NA	0.136	NA	NA	0.136	0.127	12	NA	NA	12	11.3	1	1	NA	NA	NA	NA	NA
D03	Absolute Quantification	ABS	p264 4h	4h	DH5a Lpir	p264-AEB	oriT	Manual	676	NA	NA	694	658	5690	6692	540	510	5150	6182	10.3	12382	NA	NA	NA	NA	NA	NA	NA	0.144	NA	NA	0.144	0.135	12.6	NA	NA	12.6	11.9	1	1	NA	NA	NA	NA	NA
E03	Absolute Quantification	ABS	p274 4h	4h	DH5a Lpir	p274-AEB	cysG	Manual	81.7	NA	NA	86.9	76.5	952	12330	319	633	2951	9379	9.96	13282	NA	NA	NA	NA	NA	NA	NA	0.263	NA	NA	0.263	0.244	20.8	NA	NA	20.8	19.6	1	1	NA	NA	NA	NA	NA
F03	Absolute Quantification	ABS	p274 4h	4h	DH5a Lpir	p274-AEB	cysG	Manual	99	NA	NA	105	93.3	1141	12104	390	751	3025	9079	11.7	13245	NA	NA	NA	NA	NA	NA	NA	0.302	NA	NA	0.302	0.282	23.2	NA	NA	23.2	22	1	1	NA	NA	NA	NA	NA
G03	Absolute Quantification	ABS	p274 4h	4h	DH5a Lpir	p274-AEB	cysG	Manual	82.9	NA	NA	88.1	77.6	955	12194	315	640	2725	9469	11	13149	NA	NA	NA	NA	NA	NA	NA	0.287	NA	NA	0.287	0.266	22.3	NA	NA	22.3	21	1	1	NA	NA	NA	NA	NA
H03	Absolute Quantification	ABS	p274 4h	4h	DH5a Lpir	p274-AEB	cysG	Manual	91.7	NA	NA	97.3	86.2	1055	12120	328	727	2888	9232	8.42	13175	NA	NA	NA	NA	NA	NA	NA	0.298	NA	NA	0.298	0.277	23	NA	NA	23	21.7	1	1	NA	NA	NA	NA	NA
E03	Absolute Quantification	ABS	p274 4h	4h	DH5a Lpir	p274-AEB	oriT	Manual	311	NA	NA	321	300	3270	10012	319	633	2951	9379	9.96	13282	NA	NA	NA	NA	NA	NA	NA	0.263	NA	NA	0.263	0.244	20.8	NA	NA	20.8	19.6	1	1	NA	NA	NA	NA	NA
F03	Absolute Quantification	ABS	p274 4h	4h	DH5a Lpir	p274-AEB	oriT	Manual	328	NA	NA	339	317	3415	9830	390	751	3025	9079	11.7	13245	NA	NA	NA	NA	NA	NA	NA	0.302	NA	NA	0.302	0.282	23.2	NA	NA	23.2	22	1	1	NA	NA	NA	NA	NA
G03	Absolute Quantification	ABS	p274 4h	4h	DH5a Lpir	p274-AEB	oriT	Manual	289	NA	NA	299	279	3040	10109	315	640	2725	9469	11	13149	NA	NA	NA	NA	NA	NA	NA	0.287	NA	NA	0.287	0.266	22.3	NA	NA	22.3	21	1	1	NA	1360.4	NA	NA	NA
H03	Absolute Quantification	ABS	p274 4h	4h	DH5a Lpir	p274-AEB	oriT	Manual	308	NA	NA	318	297	3216	9959	328	727	2888	9232	8.42	13175	NA	NA	NA	NA	NA	NA	NA	0.298	NA	NA	0.298	0.277	23	NA	NA	23	21.7	1	1	NA	NA	NA	NA	NA
A04	Absolute Quantification	ABS	p284 4h	4h	DH5a Lpir	p284-AEB	cysG	Manual	85.1	NA	NA	90.7	79.7	921	11432	563	358	5890	5542	16.4	12353	NA	NA	NA	NA	NA	NA	NA	0.105	NA	NA	0.105	0.0976	9.49	NA	NA	9.49	8.9	1	1	NA	NA	NA	NA	NA
B04	Absolute Quantification	ABS	p284 4h	4h	DH5a Lpir	p284-AEB	cysG	Manual	105	NA	NA	112	99.3	1130	11219	752	378	6677	4542	17.6	12349	NA	NA	NA	NA	NA	NA	NA	0.104	NA	NA	0.104	0.0977	9.44	NA	NA	9.44	8.91	1	1	NA	NA	NA	NA	NA
C04	Absolute Quantification	ABS	p284 4h	4h	DH5a Lpir	p284-AEB	cysG	Manual	96.4	NA	NA	103	90.2	941	10265	562	379	5667	4598	9.34	11206	NA	NA	NA	NA	NA	NA	NA	0.108	NA	NA	0.108	0.101	9.75	NA	NA	9.75	9.15	1	1	NA	NA	NA	NA	NA
D04	Absolute Quantification	ABS	p284 4h	4h	DH5a Lpir	p284-AEB	cysG	Manual	95.9	NA	NA	102	89.5	867	9508	543	324	5061	4447	18.6	10375	NA	NA	NA	NA	NA	NA	NA	0.112	NA	NA	0.112	0.104	10.1	NA	NA	10.1	9.45	1	1	NA	NA	NA	NA	NA
A04	Absolute Quantification	ABS	p284 4h	4h	DH5a Lpir	p284-AEB	oriT	Manual	812	NA	NA	832	792	6453	5900	563	358	5890	5542	16.4	12353	NA	NA	NA	NA	NA	NA	NA	0.105	NA	NA	0.105	0.0976	9.49	NA	NA	9.49	8.9	1	1	NA	NA	NA	NA	NA
B04	Absolute Quantification	ABS	p284 4h	4h	DH5a Lpir	p284-AEB	oriT	Manual	1010	NA	NA	1040	988	7429	4920	752	378	6677	4542	17.6	12349	NA	NA	NA	NA	NA	NA	NA	0.104	NA	NA	0.104	0.0977	9.44	NA	NA	9.44	8.91	1	1	NA	NA	NA	NA	NA
C04	Absolute Quantification	ABS	p284 4h	4h	DH5a Lpir	p284-AEB	oriT	Manual	892	NA	NA	915	869	6229	4977	562	379	5667	4598	9.34	11206	NA	NA	NA	NA	NA	NA	NA	0.108	NA	NA	0.108	0.101	9.75	NA	NA	9.75	9.15	1	1	NA	NA	NA	NA	NA
D04	Absolute Quantification	ABS	p284 4h	4h	DH5a Lpir	p284-AEB	oriT	Manual	854	NA	NA	877	831	5604	4771	543	324	5061	4447	18.6	10375	NA	NA	NA	NA	NA	NA	NA	0.112	NA	NA	0.112	0.104	10.1	NA	NA	10.1	9.45	1	1	NA	NA	NA	NA	NA
E04	Absolute Quantification	ABS	p224 8h	8h	DH5a Lpir	p224-AEB	cysG	Manual	73.4	NA	NA	78.2	68.7	929	14422	242	687	1747	12675	11.3	15351	NA	NA	NA	NA	NA	NA	NA	0.45	NA	NA	485	415	31	NA	NA	32.7	29.4	1	1	06/01/07 12:00 AM	4603	05/01/63 12:00 AM	NA	NA
F04	Absolute Quantification	ABS	p224 8h	8h	DH5a Lpir	p224-AEB	cysG	Manual	73.7	NA	NA	78.4	69	947	14644	261	686	3020	11624	6.26	15591	NA	NA	NA	NA	NA	NA	NA	265	NA	NA	284	246	21	NA	NA	22.2	19.8	1	1	8784	07/01/58 12:00 AM	04/01/21 12:00 AM	NA	NA
G04	Absolute Quantification	ABS	p224 8h	8h	DH5a Lpir	p224-AEB	cysG	Manual	68.1	NA	NA	72.9	63.3	776	13022	224	552	1998	11024	10.6	13798	NA	NA	NA	NA	NA	NA	NA	0.33	NA	NA	357	303	24.8	NA	NA	26.3	23.3	1	1	05/01/60 12:00 AM	03/01/99 12:00 AM	02/01/50 12:00 AM	NA	NA
H04	Absolute Quantification	ABS	p224 8h	8h	DH5a Lpir	p224-AEB	cysG	Manual	78.5	NA	NA	83.3	73.7	1042	15101	251	791	2127	12974	8.88	16143	NA	NA	NA	NA	NA	NA	NA	419	NA	NA	449	388	29.5	NA	NA	31	28	1	1	01/01/74 12:00 AM	4361	03/01/52 12:00 AM	NA	NA
E04	Absolute Quantification	ABS	p224 8h	8h	DH5a Lpir	p224-AEB	oriT	Manual	163	NA	NA	170	156	1989	13362	242	687	1747	12675	11.3	15351	NA	NA	NA	NA	NA	NA	NA	0.45	NA	NA	485	415	31	NA	NA	32.7	29.4	1	1	06/01/59 12:00 AM	1400.2	02/01/28 12:00 AM	NA	NA
F04	Absolute Quantification	ABS	p224 8h	8h	DH5a Lpir	p224-AEB	oriT	Manual	278	NA	NA	288	268	3281	12310	261	686	3020	11624	6.26	15591	NA	NA	NA	NA	NA	NA	NA	265	NA	NA	284	246	21	NA	NA	22.2	19.8	1	1	09/01/85 12:00 AM	1365.1	02/01/27 12:00 AM	NA	NA
G04	Absolute Quantification	ABS	p224 8h	8h	DH5a Lpir	p224-AEB	oriT	Manual	207	NA	NA	215	198	2222	11576	224	552	1998	11024	10.6	13798	NA	NA	NA	NA	NA	NA	NA	0.33	NA	NA	357	303	24.8	NA	NA	26.3	23.3	1	1	09/01/93 12:00 AM	1395.4	1685	NA	NA
H04	Absolute Quantification	ABS	p224 8h	8h	DH5a Lpir	p224-AEB	oriT	Manual	187	NA	NA	195	180	2378	13765	251	791	2127	12974	8.88	16143	NA	NA	NA	NA	NA	NA	NA	419	NA	NA	449	388	29.5	NA	NA	31	28	1	1	05/01/62 12:00 AM	1339.1	07/01/07 12:00 AM	NA	NA
A05	Absolute Quantification	ABS	p234 8h	8h	DH5a Lpir	p234-AEB	cysG	Manual	71.1	NA	NA	75.9	66.3	845	13564	396	449	5397	8167	8.13	14409	NA	NA	NA	NA	NA	NA	NA	118	NA	NA	126	109	10.5	NA	NA	11.2	9.8	1	1	02/01/87 12:00 AM	05/01/50 12:00 AM	08/01/04 12:00 AM	NA	NA
B05	Absolute Quantification	ABS	p234 8h	8h	DH5a Lpir	p234-AEB	cysG	Manual	65.8	NA	NA	70.2	61.3	848	14753	361	487	4704	10049	10.1	15601	NA	NA	NA	NA	NA	NA	NA	142	NA	NA	153	132	12.5	NA	NA	13.3	11.7	1	1	02/01/09 12:00 AM	02/01/96 12:00 AM	08/01/19 12:00 AM	NA	NA
C05	Absolute Quantification	ABS	p234 8h	8h	DH5a Lpir	p234-AEB	cysG	Manual	71.8	NA	NA	76.8	66.8	802	12749	341	461	4054	8695	11	13551	NA	NA	NA	NA	NA	NA	NA	156	NA	NA	167	144	13.5	NA	NA	14.3	12.6	1	1	08/01/87 12:00 AM	05/01/36 12:00 AM	03/01/76 12:00 AM	NA	NA
D05	Absolute Quantification	ABS	p234 8h	8h	DH5a Lpir	p234-AEB	cysG	Manual	76.8	NA	NA	81.8	71.9	938	13896	387	551	4178	9718	12	14834	NA	NA	NA	NA	NA	NA	NA	178	NA	NA	0.19	165	15.1	NA	NA	16	14.2	1	1	05/01/02 12:00 AM	07/01/08 12:00 AM	05/01/86 12:00 AM	NA	NA
A05	Absolute Quantification	ABS	p234 8h	8h	DH5a Lpir	p234-AEB	oriT	Manual	605	NA	NA	621	589	5793	8616	396	449	5397	8167	8.13	14409	NA	NA	NA	NA	NA	NA	NA	118	NA	NA	126	109	10.5	NA	NA	11.2	9.8	1	1	02/01/41 12:00 AM	1369.5	08/01/81 12:00 AM	NA	NA
B05	Absolute Quantification	ABS	p234 8h	8h	DH5a Lpir	p234-AEB	oriT	Manual	462	NA	NA	475	449	5065	10536	361	487	4704	10049	10.1	15601	NA	NA	NA	NA	NA	NA	NA	142	NA	NA	153	132	12.5	NA	NA	13.3	11.7	1	1	3108	1371.5	02/01/35 12:00 AM	NA	NA
C05	Absolute Quantification	ABS	p234 8h	8h	DH5a Lpir	p234-AEB	oriT	Manual	461	NA	NA	475	448	4395	9156	341	461	4054	8695	11	13551	NA	NA	NA	NA	NA	NA	NA	156	NA	NA	167	144	13.5	NA	NA	14.3	12.6	1	1	03/01/32 12:00 AM	1398.4	08/01/60 12:00 AM	NA	NA
D05	Absolute Quantification	ABS	p234 8h	8h	DH5a Lpir	p234-AEB	oriT	Manual	433	NA	NA	445	420	4565	10269	387	551	4178	9718	12	14834	NA	NA	NA	NA	NA	NA	NA	178	NA	NA	0.19	165	15.1	NA	NA	16	14.2	1	1	04/01/23 12:00 AM	1404.4	02/01/64 12:00 AM	NA	NA
A03	Absolute Quantification	ABS	p244-8h	8h	DH5a Lpir	p244-AEB	cysG	Manual	72	NA	NA	76.8	67.2	874	13850	657	217	10107	3743	5.69	14724	NA	NA	NA	NA	NA	NA	NA	0.0466	NA	NA	0.0498	0.0434	4.45	NA	NA	4.75	4.16	1	1	5777.1	2331.5	2536.1	NA	NA
B03	Absolute Quantification	ABS	p244-8h	8h	DH5a Lpir	p244-AEB	cysG	Manual	80	NA	NA	84.9	75	1000	14220	779	221	10850	3370	5.23	15220	NA	NA	NA	NA	NA	NA	NA	0.0471	NA	NA	0.0501	0.044	4.49	NA	NA	4.77	4.22	1	1	5881.7	2335.5	2568.5	NA	NA
C03	Absolute Quantification	ABS	p244-8h	8h	DH5a Lpir	p244-AEB	cysG	Manual	74.4	NA	NA	79.1	69.7	952	14583	703	249	10548	4035	3.95	15535	NA	NA	NA	NA	NA	NA	NA	0.0491	NA	NA	0.0524	0.0458	4.68	NA	NA	4.98	4.38	1	1	5664.9	2239.5	2449.5	NA	NA
D03	Absolute Quantification	ABS	p244-8h	8h	DH5a Lpir	p244-AEB	cysG	Manual	77.9	NA	NA	82.8	73	971	14193	733	238	10548	3645	3.44	15164	NA	NA	NA	NA	NA	NA	NA	0.0486	NA	NA	0.0518	0.0454	4.63	NA	NA	4.92	4.34	1	1	5824.7	2292.6	2518.7	NA	NA
A03	Absolute Quantification	ABS	p244-8h	8h	DH5a Lpir	p244-AEB	oriT	Manual	1545	NA	NA	1577	1514	10764	3960	657	217	10107	3743	5.69	14724	NA	NA	NA	NA	NA	NA	NA	0.0466	NA	NA	0.0498	0.0434	4.45	NA	NA	4.75	4.16	1	1	3400.9	1338.6	2846.2	NA	NA
B03	Absolute Quantification	ABS	p244-8h	8h	DH5a Lpir	p244-AEB	oriT	Manual	1699	NA	NA	1733	1666	11629	3591	779	221	10850	3370	5.23	15220	NA	NA	NA	NA	NA	NA	NA	0.0471	NA	NA	0.0501	0.044	4.49	NA	NA	4.77	4.22	1	1	3424.9	1337.3	2932.4	NA	NA
C03	Absolute Quantification	ABS	p244-8h	8h	DH5a Lpir	p244-AEB	oriT	Manual	1516	NA	NA	1546	1486	11251	4284	703	249	10548	4035	3.95	15535	NA	NA	NA	NA	NA	NA	NA	0.0491	NA	NA	0.0524	0.0458	4.68	NA	NA	4.98	4.38	1	1	3290	1285.4	2737.2	NA	NA
D03	Absolute Quantification	ABS	p244-8h	8h	DH5a Lpir	p244-AEB	oriT	Manual	1603	NA	NA	1635	1571	11281	3883	733	238	10548	3645	3.44	15164	NA	NA	NA	NA	NA	NA	NA	0.0486	NA	NA	0.0518	0.0454	4.63	NA	NA	4.92	4.34	1	1	3393.3	1321.7	2862.8	NA	NA
A06	Absolute Quantification	ABS	p254 8h	8h	DH5a Lpir	p254-AEB	cysG	Manual	63.4	NA	NA	67.9	59	784	14156	283	501	4960	9196	1.01	14940	NA	NA	NA	NA	NA	NA	NA	125	NA	NA	134	115	11.1	NA	NA	11.8	10.3	1	1	06/01/73 12:00 AM	05/01/41 12:00 AM	08/01/68 12:00 AM	NA	NA
B06	Absolute Quantification	ABS	p254 8h	8h	DH5a Lpir	p254-AEB	cysG	Manual	63.7	NA	NA	68.3	59	724	13022	247	477	3781	9241	4.44	13746	NA	NA	NA	NA	NA	NA	NA	156	NA	NA	168	144	13.5	NA	NA	14.4	12.6	1	1	06/01/94 12:00 AM	02/01/50 12:00 AM	4679	NA	NA
C06	Absolute Quantification	ABS	p254 8h	8h	DH5a Lpir	p254-AEB	cysG	Manual	69.3	NA	NA	74	64.6	836	13785	306	530	4612	9173	3.18	14621	NA	NA	NA	NA	NA	NA	NA	144	NA	NA	154	133	12.6	NA	NA	13.4	11.8	1	1	07/01/66 12:00 AM	03/01/74 12:00 AM	07/01/19 12:00 AM	NA	NA
D06	Absolute Quantification	ABS	p254 8h	8h	DH5a Lpir	p254-AEB	cysG	Manual	69.4	NA	NA	74.1	64.9	874	14373	357	517	4849	9524	7.26	15247	NA	NA	NA	NA	NA	NA	NA	141	NA	NA	151	131	12.4	NA	NA	13.2	11.6	1	1	07/01/93 12:00 AM	08/01/23 12:00 AM	09/01/62 12:00 AM	NA	NA
A06	Absolute Quantification	ABS	p254 8h	8h	DH5a Lpir	p254-AEB	oriT	Manual	509	NA	NA	522	495	5243	9697	283	501	4960	9196	1.01	14940	NA	NA	NA	NA	NA	NA	NA	125	NA	NA	134	115	11.1	NA	NA	11.8	10.3	1	1	07/01/45 12:00 AM	1384	03/01/02 12:00 AM	NA	NA
B06	Absolute Quantification	ABS	p254 8h	8h	DH5a Lpir	p254-AEB	oriT	Manual	408	NA	NA	421	395	4028	9718	247	477	3781	9241	4.44	13746	NA	NA	NA	NA	NA	NA	NA	156	NA	NA	168	144	13.5	NA	NA	14.4	12.6	1	1	02/01/28 12:00 AM	1365	06/01/81 12:00 AM	NA	NA
C06	Absolute Quantification	ABS	p254 8h	8h	DH5a Lpir	p254-AEB	oriT	Manual	482	NA	NA	496	469	4918	9703	306	530	4612	9173	3.18	14621	NA	NA	NA	NA	NA	NA	NA	144	NA	NA	154	133	12.6	NA	NA	13.4	11.8	1	1	05/01/40 12:00 AM	1413.1	08/01/27 12:00 AM	NA	NA
D06	Absolute Quantification	ABS	p254 8h	8h	DH5a Lpir	p254-AEB	oriT	Manual	491	NA	NA	505	478	5206	10041	357	517	4849	9524	7.26	15247	NA	NA	NA	NA	NA	NA	NA	141	NA	NA	151	131	12.4	NA	NA	13.2	11.6	1	1	01/01/94 12:00 AM	1396.8	05/01/10 12:00 AM	NA	NA
E06	Absolute Quantification	ABS	p264 8h	8h	DH5a Lpir	p264-AEB	cysG	Manual	62.7	NA	NA	67.3	58.2	739	13495	360	379	5890	7605	5.51	14234	NA	NA	NA	NA	NA	NA	NA	92	NA	NA	99	85	8.4	NA	NA	9	7.9	1	1	03/01/02 12:00 AM	04/01/22 12:00 AM	09/01/23 12:00 AM	NA	NA
F06	Absolute Quantification	ABS	p264 8h	8h	DH5a Lpir	p264-AEB	cysG	Manual	65.7	NA	NA	70.3	61.1	784	13660	420	364	6293	7367	8.92	14444	NA	NA	NA	NA	NA	NA	NA	89	NA	NA	96	83	8.2	NA	NA	8.8	7.6	1	1	09/01/78 12:00 AM	07/01/01 12:00 AM	06/01/17 12:00 AM	NA	NA
G06	Absolute Quantification	ABS	p264 8h	8h	DH5a Lpir	p264-AEB	cysG	Manual	74.4	NA	NA	79.3	69.4	874	13394	510	364	7087	6307	8.36	14268	NA	NA	NA	NA	NA	NA	NA	83	NA	NA	89	77	7.68	NA	NA	8.17	7.18	1	1	05/01/26 12:00 AM	01/01/60 12:00 AM	02/01/09 12:00 AM	NA	NA
H06	Absolute Quantification	ABS	p264 8h	8h	DH5a Lpir	p264-AEB	cysG	Manual	71.8	NA	NA	76.7	66.9	818	12999	470	348	7016	5983	5.28	13817	NA	NA	NA	NA	NA	NA	NA	78	NA	NA	84	73	7.25	NA	NA	7.74	6.77	1	1	07/01/06 12:00 AM	08/01/45 12:00 AM	03/01/80 12:00 AM	NA	NA
E06	Absolute Quantification	ABS	p264 8h	8h	DH5a Lpir	p264-AEB	oriT	Manual	680	NA	NA	697	663	6250	7984	360	379	5890	7605	5.51	14234	NA	NA	NA	NA	NA	NA	NA	92	NA	NA	99	85	8.4	NA	NA	9	7.9	1	1	02/01/29 12:00 AM	1352.5	07/01/32 12:00 AM	NA	NA
F06	Absolute Quantification	ABS	p264 8h	8h	DH5a Lpir	p264-AEB	oriT	Manual	735	NA	NA	753	718	6713	7731	420	364	6293	7367	8.92	14444	NA	NA	NA	NA	NA	NA	NA	89	NA	NA	96	83	8.2	NA	NA	8.8	7.6	1	1	01/01/35 12:00 AM	1337.4	09/01/72 12:00 AM	NA	NA
G06	Absolute Quantification	ABS	p264 8h	8h	DH5a Lpir	p264-AEB	oriT	Manual	894	NA	NA	915	874	7597	6671	510	364	7087	6307	8.36	14268	NA	NA	NA	NA	NA	NA	NA	83	NA	NA	89	77	7.68	NA	NA	8.17	7.18	1	1	06/01/73 12:00 AM	1380.8	07/01/88 12:00 AM	NA	NA
H06	Absolute Quantification	ABS	p264 8h	8h	DH5a Lpir	p264-AEB	oriT	Manual	918	NA	NA	940	897	7486	6331	470	348	7016	5983	5.28	13817	NA	NA	NA	NA	NA	NA	NA	78	NA	NA	84	73	7.25	NA	NA	7.74	6.77	1	1	3202	1343.6	05/01/50 12:00 AM	NA	NA
A07	Absolute Quantification	ABS	p274 8h	8h	DH5a Lpir	p274-AEB	cysG	Manual	55.1	NA	NA	59.1	51.1	738	15391	260	478	3156	12235	10	16129	NA	NA	NA	NA	NA	NA	NA	197	NA	NA	212	181	16.4	NA	NA	17.5	15.3	1	1	05/01/89 12:00 AM	03/01/56 12:00 AM	09/01/40 12:00 AM	NA	NA
B07	Absolute Quantification	ABS	p274 8h	8h	DH5a Lpir	p274-AEB	cysG	Manual	62.5	NA	NA	66.8	58.2	815	14946	246	569	2916	12030	8.1	15761	NA	NA	NA	NA	NA	NA	NA	237	NA	NA	255	219	19.2	NA	NA	20.4	18	1	1	01/01/54 12:00 AM	08/01/28 12:00 AM	06/01/57 12:00 AM	NA	NA
C07	Absolute Quantification	ABS	p274 8h	8h	DH5a Lpir	p274-AEB	cysG	Manual	59.8	NA	NA	64.1	55.6	774	14836	256	518	3474	11362	7.38	15610	NA	NA	NA	NA	NA	NA	NA	186	NA	NA	201	172	15.7	NA	NA	16.7	14.7	1	1	09/01/69 12:00 AM	08/01/62 12:00 AM	04/01/71 12:00 AM	NA	NA
D07	Absolute Quantification	ABS	p274 8h	8h	DH5a Lpir	p274-AEB	cysG	Manual	65.7	NA	NA	70.1	61.4	875	15229	280	595	4027	11202	4.84	16104	NA	NA	NA	NA	NA	NA	NA	0.18	NA	NA	193	166	15.2	NA	NA	16.2	14.3	1	1	04/01/70 12:00 AM	03/01/90 12:00 AM	07/01/33 12:00 AM	NA	NA
A07	Absolute Quantification	ABS	p274 8h	8h	DH5a Lpir	p274-AEB	oriT	Manual	280	NA	NA	289	271	3416	12713	260	478	3156	12235	10	16129	NA	NA	NA	NA	NA	NA	NA	197	NA	NA	212	181	16.4	NA	NA	17.5	15.3	1	1	2962	1303.7	09/01/54 12:00 AM	NA	NA
B07	Absolute Quantification	ABS	p274 8h	8h	DH5a Lpir	p274-AEB	oriT	Manual	263	NA	NA	273	254	3162	12599	246	569	2916	12030	8.1	15761	NA	NA	NA	NA	NA	NA	NA	237	NA	NA	255	219	19.2	NA	NA	20.4	18	1	1	01/01/69 12:00 AM	1360.1	1723	NA	NA
C07	Absolute Quantification	ABS	p274 8h	8h	DH5a Lpir	p274-AEB	oriT	Manual	321	NA	NA	332	311	3730	11880	256	518	3474	11362	7.38	15610	NA	NA	NA	NA	NA	NA	NA	186	NA	NA	201	172	15.7	NA	NA	16.7	14.7	1	1	04/01/18 12:00 AM	1349.3	1772	NA	NA
D07	Absolute Quantification	ABS	p274 8h	8h	DH5a Lpir	p274-AEB	oriT	Manual	366	NA	NA	377	355	4307	11797	280	595	4027	11202	4.84	16104	NA	NA	NA	NA	NA	NA	NA	0.18	NA	NA	193	166	15.2	NA	NA	16.2	14.3	1	1	3226	1388.7	01/01/80 12:00 AM	NA	NA
E07	Absolute Quantification	ABS	p284 8h	8h	DH5a Lpir	p284-AEB	cysG	Manual	68.6	NA	NA	73.3	63.8	803	13383	617	186	10042	3341	4.82	14186	NA	NA	NA	NA	NA	NA	NA	419	NA	NA	449	388	4.02	NA	NA	4.3	3.74	1	1	01/01/86 12:00 AM	01/01/14 12:00 AM	03/01/16 12:00 AM	NA	NA
F07	Absolute Quantification	ABS	p284 8h	8h	DH5a Lpir	p284-AEB	cysG	Manual	72.9	NA	NA	77.6	68.2	938	14673	733	205	10814	3859	12	15611	NA	NA	NA	NA	NA	NA	NA	46	NA	NA	491	43	4.4	NA	NA	4.68	4.12	1	1	05/01/40 12:00 AM	06/01/84 12:00 AM	03/01/10 12:00 AM	NA	NA
G07	Absolute Quantification	ABS	p284 8h	8h	DH5a Lpir	p284-AEB	cysG	Manual	80.1	NA	NA	84.9	75.3	1072	15208	836	236	11490	3718	7.73	16280	NA	NA	NA	NA	NA	NA	NA	481	NA	NA	512	451	4.59	NA	NA	4.87	4.32	1	1	04/01/61 12:00 AM	06/01/66 12:00 AM	03/01/03 12:00 AM	NA	NA
H07	Absolute Quantification	ABS	p284 8h	8h	DH5a Lpir	p284-AEB	cysG	Manual	82	NA	NA	87	77	927	12835	699	228	9167	3668	11.1	13762	NA	NA	NA	NA	NA	NA	NA	553	NA	NA	59	515	5.24	NA	NA	5.57	4.9	1	1	04/01/39 12:00 AM	08/01/98 12:00 AM	01/01/44 12:00 AM	NA	NA
E07	Absolute Quantification	ABS	p284 8h	8h	DH5a Lpir	p284-AEB	oriT	Manual	1637	NA	NA	1672	1604	10659	3527	617	186	10042	3341	4.82	14186	NA	NA	NA	NA	NA	NA	NA	419	NA	NA	449	388	4.02	NA	NA	4.3	3.74	1	1	03/01/75 12:00 AM	1358.8	06/01/23 12:00 AM	NA	NA
F07	Absolute Quantification	ABS	p284 8h	8h	DH5a Lpir	p284-AEB	oriT	Manual	1583	NA	NA	1615	1553	11547	4064	733	205	10814	3859	12	15611	NA	NA	NA	NA	NA	NA	NA	46	NA	NA	491	43	4.4	NA	NA	4.68	4.12	1	1	02/01/44 12:00 AM	1351.4	04/01/51 12:00 AM	NA	NA
G07	Absolute Quantification	ABS	p284 8h	8h	DH5a Lpir	p284-AEB	oriT	Manual	1665	NA	NA	1697	1633	12326	3954	836	236	11490	3718	7.73	16280	NA	NA	NA	NA	NA	NA	NA	481	NA	NA	512	451	4.59	NA	NA	4.87	4.32	1	1	08/01/38 12:00 AM	1336.6	08/01/76 12:00 AM	NA	NA
H07	Absolute Quantification	ABS	p284 8h	8h	DH5a Lpir	p284-AEB	oriT	Manual	1485	NA	NA	1516	1454	9866	3896	699	228	9167	3668	11.1	13762	NA	NA	NA	NA	NA	NA	NA	553	NA	NA	59	515	5.24	NA	NA	5.57	4.9	1	1	07/01/10 12:00 AM	1344.3	2754	NA	NA
E04	Absolute Quantification	ABS	p224 24h	24h	DH5a Lpir	p224-AEB	cysG	Manual	49.3	NA	NA	53.4	45.1	543	11839	91	452	986	10853	4.44	12382	NA	NA	NA	NA	NA	NA	NA	0.493	NA	NA	0.493	0.442	33	NA	NA	33	30.7	1	1	NA	NA	NA	NA	NA
F04	Absolute Quantification	ABS	p224 24h	24h	DH5a Lpir	p224-AEB	cysG	Manual	56.4	NA	NA	60.9	51.9	598	11354	132	466	999	10355	8.03	11952	NA	NA	NA	NA	NA	NA	NA	0.516	NA	NA	0.516	0.465	34.1	NA	NA	34.1	31.8	1	1	NA	NA	NA	NA	NA
G04	Absolute Quantification	ABS	p224 24h	24h	DH5a Lpir	p224-AEB	cysG	Manual	48.2	NA	NA	52.4	44	510	11372	92	418	1035	10337	4.65	11882	NA	NA	NA	NA	NA	NA	NA	0.44	NA	NA	0.44	0.394	30.6	NA	NA	30.6	28.3	1	1	NA	NA	NA	NA	NA
H04	Absolute Quantification	ABS	p224 24h	24h	DH5a Lpir	p224-AEB	cysG	Manual	42.9	NA	NA	46.5	39.2	537	13502	84	453	1302	12200	2.79	14039	NA	NA	NA	NA	NA	NA	NA	0.375	NA	NA	0.375	0.338	27.3	NA	NA	27.3	25.3	1	1	NA	NA	NA	NA	NA
E04	Absolute Quantification	ABS	p224 24h	24h	DH5a Lpir	p224-AEB	oriT	Manual	100	NA	NA	106	94	1077	11305	91	452	986	10853	4.44	12382	NA	NA	NA	NA	NA	NA	NA	0.493	NA	NA	0.493	0.442	33	NA	NA	33	30.7	1	1	NA	NA	NA	NA	NA
F04	Absolute Quantification	ABS	p224 24h	24h	DH5a Lpir	p224-AEB	oriT	Manual	109	NA	NA	116	103	1131	10821	132	466	999	10355	8.03	11952	NA	NA	NA	NA	NA	NA	NA	0.516	NA	NA	0.516	0.465	34.1	NA	NA	34.1	31.8	1	1	NA	NA	NA	NA	NA
G04	Absolute Quantification	ABS	p224 24h	24h	DH5a Lpir	p224-AEB	oriT	Manual	110	NA	NA	116	103	1127	10755	92	418	1035	10337	4.65	11882	NA	NA	NA	NA	NA	NA	NA	0.44	NA	NA	0.44	0.394	30.6	NA	NA	30.6	28.3	1	1	NA	NA	NA	NA	NA
H04	Absolute Quantification	ABS	p224 24h	24h	DH5a Lpir	p224-AEB	oriT	Manual	114	NA	NA	120	108	1386	12653	84	453	1302	12200	2.79	14039	NA	NA	NA	NA	NA	NA	NA	0.375	NA	NA	0.375	0.338	27.3	NA	NA	27.3	25.3	1	1	NA	NA	NA	NA	NA
A05	Absolute Quantification	ABS	p234 24h	24h	DH5a Lpir	p234-AEB	cysG	Manual	53.5	NA	NA	60.3	46.8	243	4870	88	155	1328	3542	6.44	5113	NA	NA	NA	NA	NA	NA	NA	0.15	NA	NA	0.15	0.13	13.1	NA	NA	13.1	11.5	1	1	NA	NA	NA	NA	NA
B05	Absolute Quantification	ABS	p234 24h	24h	DH5a Lpir	p234-AEB	cysG	Manual	62.1	NA	NA	69.4	54.9	285	4899	97	188	1531	3368	2.45	5184	NA	NA	NA	NA	NA	NA	NA	0.15	NA	NA	0.15	0.131	13	NA	NA	13	11.6	1	1	NA	NA	NA	NA	NA
C05	Absolute Quantification	ABS	p234 24h	24h	DH5a Lpir	p234-AEB	cysG	Manual	55.9	NA	NA	63.2	48.6	226	4334	71	155	1208	3126	2.68	4560	NA	NA	NA	NA	NA	NA	NA	0.154	NA	NA	0.154	0.133	13.4	NA	NA	13.4	11.7	1	1	NA	NA	NA	NA	NA
D05	Absolute Quantification	ABS	p234 24h	24h	DH5a Lpir	p234-AEB	cysG	Manual	49.1	NA	NA	55.7	42.5	212	4640	63	149	977	3663	5.28	4852	NA	NA	NA	NA	NA	NA	NA	0.185	NA	NA	0.185	0.158	15.6	NA	NA	15.6	13.7	1	1	NA	NA	NA	NA	NA
A05	Absolute Quantification	ABS	p234 24h	24h	DH5a Lpir	p234-AEB	oriT	Manual	356	NA	NA	375	338	1416	3697	88	155	1328	3542	6.44	5113	NA	NA	NA	NA	NA	NA	NA	0.15	NA	NA	0.15	0.13	13.1	NA	NA	13.1	11.5	1	1	NA	NA	NA	NA	NA
B05	Absolute Quantification	ABS	p234 24h	24h	DH5a Lpir	p234-AEB	oriT	Manual	414	NA	NA	435	394	1628	3556	97	188	1531	3368	2.45	5184	NA	NA	NA	NA	NA	NA	NA	0.15	NA	NA	0.15	0.131	13	NA	NA	13	11.6	1	1	NA	NA	NA	NA	NA
C05	Absolute Quantification	ABS	p234 24h	24h	DH5a Lpir	p234-AEB	oriT	Manual	362	NA	NA	382	342	1279	3281	71	155	1208	3126	2.68	4560	NA	NA	NA	NA	NA	NA	NA	0.154	NA	NA	0.154	0.133	13.4	NA	NA	13.4	11.7	1	1	NA	NA	NA	NA	NA
D05	Absolute Quantification	ABS	p234 24h	24h	DH5a Lpir	p234-AEB	oriT	Manual	265	NA	NA	281	249	1040	3812	63	149	977	3663	5.28	4852	NA	NA	NA	NA	NA	NA	NA	0.185	NA	NA	0.185	0.158	15.6	NA	NA	15.6	13.7	1	1	NA	NA	NA	NA	NA
A04	Absolute Quantification	ABS	p244 24h	24h	DH5a Lpir	p244-AEB	cysG	Manual	65.4	NA	NA	69.9	60.9	805	14086	548	257	8401	5685	13.4	14891	NA	NA	NA	NA	NA	NA	NA	0.0605	NA	NA	0.0649	0.0561	5.7	NA	NA	6.09	5.32	1	1	5865.4	2362	2551.4	NA	NA
B04	Absolute Quantification	ABS	p244 24h	24h	DH5a Lpir	p244-AEB	cysG	Manual	69.2	NA	NA	73.6	64.8	956	15783	697	259	10872	4911	8.72	16739	NA	NA	NA	NA	NA	NA	NA	0.0501	NA	NA	0.0534	0.0467	4.77	NA	NA	5.07	4.47	1	1	5934.9	2385	2587.7	NA	NA
C04	Absolute Quantification	ABS	p244 24h	24h	DH5a Lpir	p244-AEB	cysG	Manual	75	NA	NA	81	70	779	11783	585	194	8038	3745	15.9	12562	NA	NA	NA	NA	NA	NA	NA	0.0552	NA	NA	0.0593	0.0511	5.23	NA	NA	5.6	4.87	1	1	5828.3	2361.5	2576.5	NA	NA
D04	Absolute Quantification	ABS	p244 24h	24h	DH5a Lpir	p244-AEB	cysG	Manual	66.8	NA	NA	71.3	62.4	851	14558	696	155	11307	3251	12	15409	NA	NA	NA	NA	NA	NA	NA	0.0376	NA	NA	0.0403	0.035	3.63	NA	NA	3.87	3.38	1	1	5864.2	2367.2	2560.3	NA	NA
A04	Absolute Quantification	ABS	p244 24h	24h	DH5a Lpir	p244-AEB	oriT	Manual	1081	NA	NA	1104	1058	8949	5942	548	257	8401	5685	13.4	14891	NA	NA	NA	NA	NA	NA	NA	0.0605	NA	NA	0.0649	0.0561	5.7	NA	NA	6.09	5.32	1	1	3496.6	1370.9	2648.4	NA	NA
B04	Absolute Quantification	ABS	p244 24h	24h	DH5a Lpir	p244-AEB	oriT	Manual	1382	NA	NA	1409	1356	11569	5170	697	259	10872	4911	8.72	16739	NA	NA	NA	NA	NA	NA	NA	0.0501	NA	NA	0.0534	0.0467	4.77	NA	NA	5.07	4.47	1	1	3558.8	1382.9	2886.7	NA	NA
C04	Absolute Quantification	ABS	p244 24h	24h	DH5a Lpir	p244-AEB	oriT	Manual	1364	NA	NA	1395	1334	8623	3939	585	194	8038	3745	15.9	12562	NA	NA	NA	NA	NA	NA	NA	0.0552	NA	NA	0.0593	0.0511	5.23	NA	NA	5.6	4.87	1	1	3523	1376.2	2849.9	NA	NA
D04	Absolute Quantification	ABS	p244 24h	24h	DH5a Lpir	p244-AEB	oriT	Manual	1776	NA	NA	1811	1741	12003	3406	696	155	11307	3251	12	15409	NA	NA	NA	NA	NA	NA	NA	0.0376	NA	NA	0.0403	0.035	3.63	NA	NA	3.87	3.38	1	1	3517.7	1378.6	3044.9	NA	NA
A06	Absolute Quantification	ABS	p254 24h	24h	DH5a Lpir	p254-AEB	cysG	Manual	56.1	NA	NA	60.4	51.8	642	12259	224	418	3701	8558	3.69	12901	NA	NA	NA	NA	NA	NA	NA	0.141	NA	NA	0.141	0.129	12.3	NA	NA	12.3	11.4	1	1	NA	NA	NA	NA	NA
B06	Absolute Quantification	ABS	p254 24h	24h	DH5a Lpir	p254-AEB	cysG	Manual	62.3	NA	NA	67	57.6	663	11367	258	405	3394	7973	7.85	12030	NA	NA	NA	NA	NA	NA	NA	0.157	NA	NA	0.157	0.144	13.5	NA	NA	13.5	12.6	1	1	NA	NA	NA	NA	NA
C06	Absolute Quantification	ABS	p254 24h	24h	DH5a Lpir	p254-AEB	cysG	Manual	54.1	NA	NA	58.6	49.7	566	11215	181	385	2781	8434	5.05	11781	NA	NA	NA	NA	NA	NA	NA	0.17	NA	NA	0.17	0.155	14.5	NA	NA	14.5	13.4	1	1	NA	NA	NA	NA	NA
D06	Absolute Quantification	ABS	p254 24h	24h	DH5a Lpir	p254-AEB	cysG	Manual	57.3	NA	NA	61.9	52.6	581	10862	181	400	2985	7877	2.83	11443	NA	NA	NA	NA	NA	NA	NA	0.161	NA	NA	0.161	0.147	13.9	NA	NA	13.9	12.8	1	1	NA	NA	NA	NA	NA
A06	Absolute Quantification	ABS	p254 24h	24h	DH5a Lpir	p254-AEB	oriT	Manual	399	NA	NA	411	386	3925	8976	224	418	3701	8558	3.69	12901	NA	NA	NA	NA	NA	NA	NA	0.141	NA	NA	0.141	0.129	12.3	NA	NA	12.3	11.4	1	1	NA	NA	NA	NA	NA
B06	Absolute Quantification	ABS	p254 24h	24h	DH5a Lpir	p254-AEB	oriT	Manual	398	NA	NA	411	385	3652	8378	258	405	3394	7973	7.85	12030	NA	NA	NA	NA	NA	NA	NA	0.157	NA	NA	0.157	0.144	13.5	NA	NA	13.5	12.6	1	1	NA	1358.8	NA	NA	NA
C06	Absolute Quantification	ABS	p254 24h	24h	DH5a Lpir	p254-AEB	oriT	Manual	318	NA	NA	330	307	2962	8819	181	385	2781	8434	5.05	11781	NA	NA	NA	NA	NA	NA	NA	0.17	NA	NA	0.17	0.155	14.5	NA	NA	14.5	13.4	1	1	NA	NA	NA	NA	NA
D06	Absolute Quantification	ABS	p254 24h	24h	DH5a Lpir	p254-AEB	oriT	Manual	356	NA	NA	368	344	3166	8277	181	400	2985	7877	2.83	11443	NA	NA	NA	NA	NA	NA	NA	0.161	NA	NA	0.161	0.147	13.9	NA	NA	13.9	12.8	1	1	NA	NA	NA	NA	NA
E06	Absolute Quantification	ABS	p264 24h	24h	DH5a Lpir	p264-AEB	cysG	Manual	55.6	NA	NA	59.8	51.4	668	12871	342	326	5478	7393	8.18	13539	NA	NA	NA	NA	NA	NA	NA	0.09	NA	NA	0.09	0.0828	8.26	NA	NA	8.26	7.65	1	1	NA	NA	NA	NA	NA
F06	Absolute Quantification	ABS	p264 24h	24h	DH5a Lpir	p264-AEB	cysG	Manual	54.2	NA	NA	58.5	49.9	614	12144	322	292	5498	6646	6.95	12758	NA	NA	NA	NA	NA	NA	NA	0.081	NA	NA	0.081	0.0742	7.49	NA	NA	7.49	6.91	1	1	NA	NA	NA	NA	NA
G06	Absolute Quantification	ABS	p264 24h	24h	DH5a Lpir	p264-AEB	cysG	Manual	57.2	NA	NA	61.7	52.6	608	11385	366	242	6358	5027	5.5	11993	NA	NA	NA	NA	NA	NA	NA	0.0633	NA	NA	0.0633	0.058	5.95	NA	NA	5.95	5.48	1	1	NA	NA	NA	NA	NA
H06	Absolute Quantification	ABS	p264 24h	24h	DH5a Lpir	p264-AEB	cysG	Manual	57.1	NA	NA	61.3	52.9	707	13264	396	311	6628	6636	6.74	13971	NA	NA	NA	NA	NA	NA	NA	0.0743	NA	NA	0.0743	0.0686	6.92	NA	NA	6.92	6.42	1	1	NA	NA	NA	NA	NA
E06	Absolute Quantification	ABS	p264 24h	24h	DH5a Lpir	p264-AEB	oriT	Manual	617	NA	NA	634	602	5820	7719	342	326	5478	7393	8.18	13539	NA	NA	NA	NA	NA	NA	NA	0.09	NA	NA	0.09	0.0828	8.26	NA	NA	8.26	7.65	1	1	NA	NA	NA	NA	NA
F06	Absolute Quantification	ABS	p264 24h	24h	DH5a Lpir	p264-AEB	oriT	Manual	669	NA	NA	687	652	5820	6938	322	292	5498	6646	6.95	12758	NA	NA	NA	NA	NA	NA	NA	0.081	NA	NA	0.081	0.0742	7.49	NA	NA	7.49	6.91	1	1	NA	NA	NA	NA	NA
G06	Absolute Quantification	ABS	p264 24h	24h	DH5a Lpir	p264-AEB	oriT	Manual	904	NA	NA	926	882	6724	5269	366	242	6358	5027	5.5	11993	NA	NA	NA	NA	NA	NA	NA	0.0633	NA	NA	0.0633	0.058	5.95	NA	NA	5.95	5.48	1	1	NA	NA	NA	NA	NA
H06	Absolute Quantification	ABS	p264 24h	24h	DH5a Lpir	p264-AEB	oriT	Manual	768	NA	NA	786	750	7024	6947	396	311	6628	6636	6.74	13971	NA	NA	NA	NA	NA	NA	NA	0.0743	NA	NA	0.0743	0.0686	6.92	NA	NA	6.92	6.42	1	1	NA	NA	NA	NA	NA
A07	Absolute Quantification	ABS	p274 24h	24h	DH5a Lpir	p274-AEB	cysG	Manual	48.5	NA	NA	52.7	44.3	510	11309	139	371	1680	9629	6.93	11819	NA	NA	NA	NA	NA	NA	NA	0.264	NA	NA	0.264	0.238	20.9	NA	NA	20.9	19.3	1	1	NA	NA	NA	NA	NA
B07	Absolute Quantification	ABS	p274 24h	24h	DH5a Lpir	p274-AEB	cysG	Manual	57.8	NA	NA	62.4	53.2	611	11314	174	437	1952	9362	7.66	11925	NA	NA	NA	NA	NA	NA	NA	0.268	NA	NA	0.268	0.244	21.1	NA	NA	21.1	19.6	1	1	NA	NA	NA	NA	NA
C07	Absolute Quantification	ABS	p274 24h	24h	DH5a Lpir	p274-AEB	cysG	Manual	51.1	NA	NA	55.6	46.6	495	10395	120	375	1712	8683	4.66	10890	NA	NA	NA	NA	NA	NA	NA	0.253	NA	NA	0.253	0.227	20.2	NA	NA	20.2	18.6	1	1	NA	NA	NA	NA	NA
D07	Absolute Quantification	ABS	p274 24h	24h	DH5a Lpir	p274-AEB	cysG	Manual	49.3	NA	NA	53.7	44.9	484	10543	120	364	1716	8827	4.92	11027	NA	NA	NA	NA	NA	NA	NA	0.246	NA	NA	0.246	0.222	19.8	NA	NA	19.8	18.2	1	1	NA	NA	NA	NA	NA
A07	Absolute Quantification	ABS	p274 24h	24h	DH5a Lpir	p274-AEB	oriT	Manual	184	NA	NA	192	175	1819	10000	139	371	1680	9629	6.93	11819	NA	NA	NA	NA	NA	NA	NA	0.264	NA	NA	0.264	0.238	20.9	NA	NA	20.9	19.3	1	1	NA	NA	NA	NA	NA
B07	Absolute Quantification	ABS	p274 24h	24h	DH5a Lpir	p274-AEB	oriT	Manual	216	NA	NA	225	207	2126	9799	174	437	1952	9362	7.66	11925	NA	NA	NA	NA	NA	NA	NA	0.268	NA	NA	0.268	0.244	21.1	NA	NA	21.1	19.6	1	1	NA	NA	NA	NA	NA
C07	Absolute Quantification	ABS	p274 24h	24h	DH5a Lpir	p274-AEB	oriT	Manual	202	NA	NA	212	193	1832	9058	120	375	1712	8683	4.66	10890	NA	NA	NA	NA	NA	NA	NA	0.253	NA	NA	0.253	0.227	20.2	NA	NA	20.2	18.6	1	1	NA	NA	NA	NA	NA
D07	Absolute Quantification	ABS	p274 24h	24h	DH5a Lpir	p274-AEB	oriT	Manual	200	NA	NA	209	191	1836	9191	120	364	1716	8827	4.92	11027	NA	NA	NA	NA	NA	NA	NA	0.246	NA	NA	0.246	0.222	19.8	NA	NA	19.8	18.2	1	1	NA	NA	NA	NA	NA
E07	Absolute Quantification	ABS	p284 24h	24h	DH5a Lpir	p284-AEB	cysG	Manual	78.4	NA	NA	83.8	73.1	815	11014	540	275	6764	4250	9.55	11829	NA	NA	NA	NA	NA	NA	NA	0.0743	NA	NA	0.0743	0.0689	6.92	NA	NA	6.92	6.45	1	1	NA	NA	NA	NA	NA
F07	Absolute Quantification	ABS	p284 24h	24h	DH5a Lpir	p284-AEB	cysG	Manual	69.1	NA	NA	74.1	64.1	740	11406	483	257	6634	4772	11.4	12146	NA	NA	NA	NA	NA	NA	NA	0.0713	NA	NA	0.0713	0.0659	6.65	NA	NA	6.65	6.18	1	1	NA	NA	NA	NA	NA
G07	Absolute Quantification	ABS	p284 24h	24h	DH5a Lpir	p284-AEB	cysG	Manual	66.7	NA	NA	71.6	61.9	717	11452	460	257	6757	4695	8.17	12169	NA	NA	NA	NA	NA	NA	NA	0.0675	NA	NA	0.0675	0.0623	6.33	NA	NA	6.33	5.87	1	1	NA	NA	NA	NA	NA
H07	Absolute Quantification	ABS	p284 24h	24h	DH5a Lpir	p284-AEB	cysG	Manual	73	NA	NA	78.1	68	803	11690	490	313	6407	5283	9.75	12493	NA	NA	NA	NA	NA	NA	NA	0.0827	NA	NA	0.0827	0.0767	7.64	NA	NA	7.64	7.12	1	1	NA	NA	NA	NA	NA
E07	Absolute Quantification	ABS	p284 24h	24h	DH5a Lpir	p284-AEB	oriT	Manual	1060	NA	NA	1080	1030	7304	4525	540	275	6764	4250	9.55	11829	NA	NA	NA	NA	NA	NA	NA	0.0743	NA	NA	0.0743	0.0689	6.92	NA	NA	6.92	6.45	1	1	NA	NA	NA	NA	NA
F07	Absolute Quantification	ABS	p284 24h	24h	DH5a Lpir	p284-AEB	oriT	Manual	969	NA	NA	992	946	7117	5029	483	257	6634	4772	11.4	12146	NA	NA	NA	NA	NA	NA	NA	0.0713	NA	NA	0.0713	0.0659	6.65	NA	NA	6.65	6.18	1	1	NA	NA	NA	NA	NA
G07	Absolute Quantification	ABS	p284 24h	24h	DH5a Lpir	p284-AEB	oriT	Manual	988	NA	NA	1010	965	7217	4952	460	257	6757	4695	8.17	12169	NA	NA	NA	NA	NA	NA	NA	0.0675	NA	NA	0.0675	0.0623	6.33	NA	NA	6.33	5.87	1	1	NA	NA	NA	NA	NA
H07	Absolute Quantification	ABS	p284 24h	24h	DH5a Lpir	p284-AEB	oriT	Manual	883	NA	NA	904	861	6897	5596	490	313	6407	5283	9.75	12493	NA	NA	NA	NA	NA	NA	NA	0.0827	NA	NA	0.0827	0.0767	7.64	NA	NA	7.64	7.12	1	1	NA	NA	NA	NA	NA

## Sheet: 04.11.2015_SEVA_Reproduction
Well	ExptType	Experiment	Sample	Time	Strain	Plasmid	Target	Status	Concentration	Supermix	CopiesPer20uLWell	TotalConfMax	TotalConfMin	PoissonConfMax	PoissonConfMin	Positives	Negatives	Ch1.Ch2.	Ch1.Ch2..1	Ch1.Ch2..2	Ch1.Ch2..3	Linkage	AcceptedDroplets	CNV	TotalCNVMax	TotalCNVMin	PoissonCNVMax	PoissonCNVMin	ReferenceCopies	UnknownCopies	Ratio	TotalRatioMax	TotalRatioMin	PoissonRatioMax	PoissonRatioMin	FractionalAbundance	TotalFractionalAbundanceMax	TotalFractionalAbundanceMin	PoissonFractionalAbundanceMax	PoissonFractionalAbundanceMin	ReferenceAssayNumber	TargetAssayNumber	Threshold	MeanAmplitudeofPositives	MeanAmplitudeofNegatives	MeanAmplitudeTotal	ExperimentComments	MergedWells	TotalConfMax68
A01	Absolute Quantification	ABS	p224 0h	0h	DH5a Lpir	p224-AEB	cysG	Manual	58.4	ddPCR Supermix for Probes	1168	NA	NA	62.9	53.9	650	12772	93	557	1101	11671	3.55	13422	NA	NA	NA	NA	NA	NA	NA	0.53	NA	NA	0.58	0.48	34.8	NA	NA	36.9	32.6	1	1	3200	5751.4	2344.7	2509.7	NA	NA	NA
B01	Absolute Quantification	ABS	p224 0h	0h	DH5a Lpir	p224-AEB	cysG	Manual	74	ddPCR Supermix for Probes	1480	NA	NA	79	68	736	11400	114	622	1019	10381	5.14	12136	NA	NA	NA	NA	NA	NA	NA	0.64	NA	NA	0.7	0.58	39	NA	NA	41.2	36.8	1	1	2746	4690.2	1978	2142.5	NA	NA	NA
C01	Absolute Quantification	ABS	p224 0h	0h	DH5a Lpir	p224-AEB	cysG	Manual	52.6	ddPCR Supermix for Probes	1052	NA	NA	56.9	48.4	590	12899	75	515	1033	11866	2.63	13489	NA	NA	NA	NA	NA	NA	NA	0.52	NA	NA	0.57	0.47	34.3	NA	NA	36.5	32	1	1	3124	5659.5	2256.4	2405.3	NA	NA	NA
D01	Absolute Quantification	ABS	p224 0h	0h	DH5a Lpir	p224-AEB	cysG	Manual	62.9	ddPCR Supermix for Probes	1258	NA	NA	67.4	58.4	749	13645	101	648	1070	12575	3.75	14394	NA	NA	NA	NA	NA	NA	NA	0.63	NA	NA	0.69	0.57	38.6	NA	NA	40.8	36.5	1	1	3127	5727.9	2275.5	2455.1	NA	NA	NA
A01	Absolute Quantification	ABS	p224 0h	0h	DH5a Lpir	p224-AEB	oriT	Manual	110	ddPCR Supermix for Probes	2200	NA	NA	116	103	1194	12228	93	557	1101	11671	3.55	13422	NA	NA	NA	NA	NA	NA	NA	0.53	NA	NA	0.58	0.48	34.8	NA	NA	36.9	32.6	1	1	1888	3148	1337.7	1498.7	NA	NA	NA
B01	Absolute Quantification	ABS	p224 0h	0h	DH5a Lpir	p224-AEB	oriT	Manual	115	ddPCR Supermix for Probes	2300	NA	NA	122	109	1133	11003	114	622	1019	10381	5.14	12136	NA	NA	NA	NA	NA	NA	NA	0.64	NA	NA	0.7	0.58	39	NA	NA	41.2	36.8	1	1	1583	2424	1114.3	1236.6	NA	NA	NA
C01	Absolute Quantification	ABS	p224 0h	0h	DH5a Lpir	p224-AEB	oriT	Manual	101	ddPCR Supermix for Probes	2020	NA	NA	107	95	1108	12381	75	515	1033	11866	2.63	13489	NA	NA	NA	NA	NA	NA	NA	0.52	NA	NA	0.57	0.47	34.3	NA	NA	36.5	32	1	1	1847	3101.5	1289.8	1438.6	NA	NA	NA
D01	Absolute Quantification	ABS	p224 0h	0h	DH5a Lpir	p224-AEB	oriT	Manual	100	ddPCR Supermix for Probes	2000	NA	NA	106	94	1171	13223	101	648	1070	12575	3.75	14394	NA	NA	NA	NA	NA	NA	NA	0.63	NA	NA	0.69	0.57	38.6	NA	NA	40.8	36.5	1	1	1841	3199.6	1308.3	1462.1	NA	NA	NA
E01	Absolute Quantification	ABS	p234 0h	0h	DH5a Lpir	p234-AEB	cysG	Manual	52.6	ddPCR Supermix for Probes	1052	NA	NA	57	48.2	560	12248	132	428	2057	10191	4.2	12808	NA	NA	NA	NA	NA	NA	NA	0.239	NA	NA	0.261	0.216	19.3	NA	NA	20.7	17.8	1	1	3110	5654.7	2247.2	2396.2	NA	NA	NA
F01	Absolute Quantification	ABS	p234 0h	0h	DH5a Lpir	p234-AEB	cysG	Manual	61.5	ddPCR Supermix for Probes	1230	NA	NA	66.3	56.7	641	11946	212	429	2745	9201	7.88	12587	NA	NA	NA	NA	NA	NA	NA	0.195	NA	NA	0.212	0.179	16.3	NA	NA	17.5	15.2	1	1	3145	5812.1	2323.4	2501	NA	NA	NA
G01	Absolute Quantification	ABS	p234 0h	0h	DH5a Lpir	p234-AEB	cysG	Manual	57.8	ddPCR Supermix for Probes	1156	NA	NA	62.5	53.2	602	11947	182	420	2590	9357	6.18	12549	NA	NA	NA	NA	NA	NA	NA	0.197	NA	NA	0.214	0.18	16.5	NA	NA	17.7	15.2	1	1	3015	5419.9	2209	2363	NA	NA	NA
H01	Absolute Quantification	ABS	p234 0h	0h	DH5a Lpir	p234-AEB	cysG	Manual	61.4	ddPCR Supermix for Probes	1228	NA	NA	66.2	56.6	629	11748	164	465	2076	9672	6.12	12377	NA	NA	NA	NA	NA	NA	NA	0.261	NA	NA	0.284	0.238	20.7	NA	NA	22.2	19.3	1	1	3016	5564.9	2236.2	2405.4	NA	NA	NA
E01	Absolute Quantification	ABS	p234 0h	0h	DH5a Lpir	p234-AEB	oriT	Manual	221	ddPCR Supermix for Probes	4420	NA	NA	230	211	2189	10619	132	428	2057	10191	4.2	12808	NA	NA	NA	NA	NA	NA	NA	0.239	NA	NA	0.261	0.216	19.3	NA	NA	20.7	17.8	1	1	1843	3109.6	1284.9	1596.8	NA	NA	NA
F01	Absolute Quantification	ABS	p234 0h	0h	DH5a Lpir	p234-AEB	oriT	Manual	315	ddPCR Supermix for Probes	6300	NA	NA	326	304	2957	9630	212	429	2745	9201	7.88	12587	NA	NA	NA	NA	NA	NA	NA	0.195	NA	NA	0.212	0.179	16.3	NA	NA	17.5	15.2	1	1	1929	3252.4	1331.5	1782.7	NA	NA	NA
G01	Absolute Quantification	ABS	p234 0h	0h	DH5a Lpir	p234-AEB	oriT	Manual	294	ddPCR Supermix for Probes	5880	NA	NA	305	283	2772	9777	182	420	2590	9357	6.18	12549	NA	NA	NA	NA	NA	NA	NA	0.197	NA	NA	0.214	0.18	16.5	NA	NA	17.7	15.2	1	1	1820	3045.1	1258.2	1652.9	NA	NA	NA
H01	Absolute Quantification	ABS	p234 0h	0h	DH5a Lpir	p234-AEB	oriT	Manual	235	ddPCR Supermix for Probes	4700	NA	NA	245	225	2240	10137	164	465	2076	9672	6.12	12377	NA	NA	NA	NA	NA	NA	NA	0.261	NA	NA	0.284	0.238	20.7	NA	NA	22.2	19.3	1	1	1868	3172.4	1294.6	1634.4	NA	NA	NA
A02	Absolute Quantification	ABS	p244 0h	0h	DH5a Lpir	p244-AEB	cysG	Manual	89	ddPCR Supermix for Probes	1780	NA	NA	95	83	825	10457	786	39	9792	665	22.3	11282	NA	NA	NA	NA	NA	NA	NA	0.0274	NA	NA	0.0294	0.0254	2.66	NA	NA	2.85	2.48	1	1	3087	5111.1	2278	2485.2	NA	NA	NA
B02	Absolute Quantification	ABS	p244 0h	0h	DH5a Lpir	p244-AEB	cysG	Manual	106	ddPCR Supermix for Probes	2120	NA	NA	113	100	1075	11385	961	114	10482	903	0	12460	NA	NA	NA	NA	NA	NA	NA	0.036	NA	NA	0.0383	0.0337	3.48	NA	NA	3.69	3.26	1	1	2906	4369.8	1993.6	2198.6	NA	NA	NA
C02	Absolute Quantification	ABS	p244 0h	0h	DH5a Lpir	p244-AEB	cysG	Manual	83	ddPCR Supermix for Probes	1660	NA	NA	88	77	797	10962	669	128	9245	1717	0	11759	NA	NA	NA	NA	NA	NA	NA	0.0379	NA	NA	0.0407	0.0351	3.65	NA	NA	3.91	3.39	1	1	3237	5492.1	2344.3	2557.7	NA	NA	NA
D02	Absolute Quantification	ABS	p244 0h	0h	DH5a Lpir	p244-AEB	cysG	Manual	100	ddPCR Supermix for Probes	2000	NA	NA	107	94	986	11063	928	58	10303	760	13.9	12049	NA	NA	NA	NA	NA	NA	NA	0.0317	NA	NA	0.0339	0.0296	3.08	NA	NA	3.28	2.88	1	1	2906	4618.8	2065.7	2274.6	NA	NA	NA
A02	Absolute Quantification	ABS	p244 0h	0h	DH5a Lpir	p244-AEB	oriT	Manual	3260	ddPCR Supermix for Probes	65200	NA	NA	3350	3180	10578	704	786	39	9792	665	22.3	11282	NA	NA	NA	NA	NA	NA	NA	0.0274	NA	NA	0.0294	0.0254	2.66	NA	NA	2.85	2.48	1	1	1621	3280.8	1288	3156.5	NA	NA	NA
B02	Absolute Quantification	ABS	p244 0h	0h	DH5a Lpir	p244-AEB	oriT	Manual	2950	ddPCR Supermix for Probes	59000	NA	NA	3020	2880	11443	1017	961	114	10482	903	0	12460	NA	NA	NA	NA	NA	NA	NA	0.036	NA	NA	0.0383	0.0337	3.48	NA	NA	3.69	3.26	1	1	1551	2552.9	1193.8	2442	NA	NA	NA
C02	Absolute Quantification	ABS	p244 0h	0h	DH5a Lpir	p244-AEB	oriT	Manual	2179	ddPCR Supermix for Probes	43580	NA	NA	2229	2131	9914	1845	669	128	9245	1717	0	11759	NA	NA	NA	NA	NA	NA	NA	0.0379	NA	NA	0.0407	0.0351	3.65	NA	NA	3.91	3.39	1	1	1808	3437.6	1350.4	3110.1	NA	NA	NA
D02	Absolute Quantification	ABS	p244 0h	0h	DH5a Lpir	p244-AEB	oriT	Manual	3160	ddPCR Supermix for Probes	63200	NA	NA	3250	3090	11231	818	928	58	10303	760	13.9	12049	NA	NA	NA	NA	NA	NA	NA	0.0317	NA	NA	0.0339	0.0296	3.08	NA	NA	3.28	2.88	1	1	1504	2928.2	1193.3	2810.4	NA	NA	NA
E02	Absolute Quantification	ABS	p254 0h	0h	DH5a Lpir	p254-AEB	cysG	Manual	61.1	ddPCR Supermix for Probes	1222	NA	NA	66	56.3	609	11417	206	403	3239	8178	4.55	12026	NA	NA	NA	NA	NA	NA	NA	0.154	NA	NA	0.167	0.141	13.3	NA	NA	14.3	12.3	1	1	3271	5611.8	2254.7	2424.7	NA	NA	NA
F02	Absolute Quantification	ABS	p254 0h	0h	DH5a Lpir	p254-AEB	cysG	Manual	65.6	ddPCR Supermix for Probes	1312	NA	NA	70.5	60.7	680	11858	209	471	2951	8907	4.98	12538	NA	NA	NA	NA	NA	NA	NA	0.192	NA	NA	0.208	0.176	16.1	NA	NA	17.2	15	1	1	3271	5602.7	2228.6	2411.6	NA	NA	NA
G02	Absolute Quantification	ABS	p254 0h	0h	DH5a Lpir	p254-AEB	cysG	Manual	62	ddPCR Supermix for Probes	1240	NA	NA	67	57	563	10436	162	401	2536	7900	3.56	10999	NA	NA	NA	NA	NA	NA	NA	0.187	NA	NA	0.204	0.17	15.7	NA	NA	16.9	14.5	1	1	3271	5608.4	2247.1	2419.2	NA	NA	NA
H02	Absolute Quantification	ABS	p254 0h	0h	DH5a Lpir	p254-AEB	cysG	Manual	64.8	ddPCR Supermix for Probes	1296	NA	NA	69.7	59.9	681	12030	193	488	2755	9275	4.46	12711	NA	NA	NA	NA	NA	NA	NA	0.209	NA	NA	0.226	0.191	17.3	NA	NA	18.5	16.1	1	1	3271	5257.6	2103.7	2272.7	NA	NA	NA
E02	Absolute Quantification	ABS	p254 0h	0h	DH5a Lpir	p254-AEB	oriT	Manual	397	ddPCR Supermix for Probes	7940	NA	NA	410	384	3445	8581	206	403	3239	8178	4.55	12026	NA	NA	NA	NA	NA	NA	NA	0.154	NA	NA	0.167	0.141	13.3	NA	NA	14.3	12.3	1	1	1991	3132.7	1298.9	1824.2	NA	NA	NA
F02	Absolute Quantification	ABS	p254 0h	0h	DH5a Lpir	p254-AEB	oriT	Manual	342	ddPCR Supermix for Probes	6840	NA	NA	354	330	3160	9378	209	471	2951	8907	4.98	12538	NA	NA	NA	NA	NA	NA	NA	0.192	NA	NA	0.208	0.176	16.1	NA	NA	17.2	15	1	1	1991	3145.7	1291.6	1758.9	NA	NA	NA
G02	Absolute Quantification	ABS	p254 0h	0h	DH5a Lpir	p254-AEB	oriT	Manual	331	ddPCR Supermix for Probes	6620	NA	NA	344	319	2698	8301	162	401	2536	7900	3.56	10999	NA	NA	NA	NA	NA	NA	NA	0.187	NA	NA	0.204	0.17	15.7	NA	NA	16.9	14.5	1	1	1991	3202.9	1296	1763.8	NA	NA	NA
H02	Absolute Quantification	ABS	p254 0h	0h	DH5a Lpir	p254-AEB	oriT	Manual	310	ddPCR Supermix for Probes	6200	NA	NA	322	299	2948	9763	193	488	2755	9275	4.46	12711	NA	NA	NA	NA	NA	NA	NA	0.209	NA	NA	0.226	0.191	17.3	NA	NA	18.5	16.1	1	1	1991	3011.8	1234.6	1646.8	NA	NA	NA
A03	Absolute Quantification	ABS	p264 0h	0h	DH5a Lpir	p264-AEB	cysG	Manual	63.9	ddPCR Supermix for Probes	1278	NA	NA	68.5	59.3	742	13291	345	397	4886	8405	9.61	14033	NA	NA	NA	NA	NA	NA	NA	0.116	NA	NA	0.125	0.108	10.4	NA	NA	11.2	9.7	1	1	3035	5359.6	2267.4	2430.9	NA	NA	NA
B03	Absolute Quantification	ABS	p264 0h	0h	DH5a Lpir	p264-AEB	cysG	Manual	65.9	ddPCR Supermix for Probes	1318	NA	NA	70.6	61.2	762	13228	324	438	3520	9708	14	13990	NA	NA	NA	NA	NA	NA	NA	0.174	NA	NA	0.188	0.161	14.8	NA	NA	15.8	13.9	1	1	3328	4419.7	1980.4	2113.2	NA	NA	NA
C03	Absolute Quantification	ABS	p264 0h	0h	DH5a Lpir	p264-AEB	cysG	Manual	65	ddPCR Supermix for Probes	1300	NA	NA	69.3	60.7	880	15494	371	509	5649	9845	5.69	16374	NA	NA	NA	NA	NA	NA	NA	0.121	NA	NA	0.129	0.112	10.8	NA	NA	11.4	10.1	1	1	3160	5605.9	2334.5	2510.3	NA	NA	NA
D03	Absolute Quantification	ABS	p264 0h	0h	DH5a Lpir	p264-AEB	cysG	Manual	59.6	ddPCR Supermix for Probes	1192	NA	NA	63.7	55.5	802	15442	380	422	5612	9830	10.1	16244	NA	NA	NA	NA	NA	NA	NA	0.11	NA	NA	0.118	0.102	9.9	NA	NA	10.6	9.3	1	1	3141	5671	2325.3	2490.5	NA	NA	NA
A03	Absolute Quantification	ABS	p264 0h	0h	DH5a Lpir	p264-AEB	oriT	Manual	549	ddPCR Supermix for Probes	10980	NA	NA	564	534	5231	8802	345	397	4886	8405	9.61	14033	NA	NA	NA	NA	NA	NA	NA	0.116	NA	NA	0.125	0.108	10.4	NA	NA	11.2	9.7	1	1	1856	3076.7	1283.8	1952.2	NA	NA	NA
B03	Absolute Quantification	ABS	p264 0h	0h	DH5a Lpir	p264-AEB	oriT	Manual	378	ddPCR Supermix for Probes	7560	NA	NA	390	366	3844	10146	324	438	3520	9708	14	13990	NA	NA	NA	NA	NA	NA	NA	0.174	NA	NA	0.188	0.161	14.8	NA	NA	15.8	13.9	1	1	1859	2373.8	1146.7	1483.9	NA	NA	NA
C03	Absolute Quantification	ABS	p264 0h	0h	DH5a Lpir	p264-AEB	oriT	Manual	539	ddPCR Supermix for Probes	10780	NA	NA	553	526	6020	10354	371	509	5649	9845	5.69	16374	NA	NA	NA	NA	NA	NA	NA	0.121	NA	NA	0.129	0.112	10.8	NA	NA	11.4	10.1	1	1	1970	3312.7	1345.1	2068.5	NA	NA	NA
D03	Absolute Quantification	ABS	p264 0h	0h	DH5a Lpir	p264-AEB	oriT	Manual	541	ddPCR Supermix for Probes	10820	NA	NA	555	528	5992	10252	380	422	5612	9830	10.1	16244	NA	NA	NA	NA	NA	NA	NA	0.11	NA	NA	0.118	0.102	9.9	NA	NA	10.6	9.3	1	1	1989	3381.7	1351.4	2100.3	NA	NA	NA
E03	Absolute Quantification	ABS	p274 0h	0h	DH5a Lpir	p274-AEB	cysG	Manual	51.3	ddPCR Supermix for Probes	1026	NA	NA	55.5	47.2	580	13003	143	437	1661	11342	6.86	13583	NA	NA	NA	NA	NA	NA	NA	0.306	NA	NA	0.335	0.278	23.4	NA	NA	25.1	21.8	1	1	2935	5389.8	2194.1	2330.6	NA	NA	NA
F03	Absolute Quantification	ABS	p274 0h	0h	DH5a Lpir	p274-AEB	cysG	Manual	46.4	ddPCR Supermix for Probes	928	NA	NA	50.4	42.3	509	12662	132	377	1327	11335	7.87	13171	NA	NA	NA	NA	NA	NA	NA	0.336	NA	NA	0.37	0.302	25.1	NA	NA	27	23.2	1	1	2957	5363.2	2172.7	2296	NA	NA	NA
G03	Absolute Quantification	ABS	p274 0h	0h	DH5a Lpir	p274-AEB	cysG	Manual	55.1	ddPCR Supermix for Probes	1102	NA	NA	59.6	50.6	577	12044	162	415	1645	10399	9.02	12621	NA	NA	NA	NA	NA	NA	NA	0.303	NA	NA	0.331	0.274	23.2	NA	NA	24.9	21.6	1	1	2853	5090.5	2108.8	2245.1	NA	NA	NA
H03	Absolute Quantification	ABS	p274 0h	0h	DH5a Lpir	p274-AEB	cysG	Manual	49.4	ddPCR Supermix for Probes	988	NA	NA	53.6	45.3	546	12725	155	391	1803	10922	8.05	13271	NA	NA	NA	NA	NA	NA	NA	0.263	NA	NA	0.288	0.238	20.8	NA	NA	22.4	19.3	1	1	2868	5236.1	2105.1	2233.9	NA	NA	NA
E03	Absolute Quantification	ABS	p274 0h	0h	DH5a Lpir	p274-AEB	oriT	Manual	168	ddPCR Supermix for Probes	3360	NA	NA	175	160	1804	11779	143	437	1661	11342	6.86	13583	NA	NA	NA	NA	NA	NA	NA	0.306	NA	NA	0.335	0.278	23.4	NA	NA	25.1	21.8	1	1	1805	3004.6	1267.6	1498.3	NA	NA	NA
F03	Absolute Quantification	ABS	p274 0h	0h	DH5a Lpir	p274-AEB	oriT	Manual	138	ddPCR Supermix for Probes	2760	NA	NA	145	131	1459	11712	132	377	1327	11335	7.87	13171	NA	NA	NA	NA	NA	NA	NA	0.336	NA	NA	0.37	0.302	25.1	NA	NA	27	23.2	1	1	1773	3051.8	1258.6	1457.3	NA	NA	NA
G03	Absolute Quantification	ABS	p274 0h	0h	DH5a Lpir	p274-AEB	oriT	Manual	182	ddPCR Supermix for Probes	3640	NA	NA	190	173	1807	10814	162	415	1645	10399	9.02	12621	NA	NA	NA	NA	NA	NA	NA	0.303	NA	NA	0.331	0.274	23.2	NA	NA	24.9	21.6	1	1	1720	2814.2	1207	1437.1	NA	NA	NA
H03	Absolute Quantification	ABS	p274 0h	0h	DH5a Lpir	p274-AEB	oriT	Manual	188	ddPCR Supermix for Probes	3760	NA	NA	196	180	1958	11313	155	391	1803	10922	8.05	13271	NA	NA	NA	NA	NA	NA	NA	0.263	NA	NA	0.288	0.238	20.8	NA	NA	22.4	19.3	1	1	1758	3011.5	1231.6	1494.2	NA	NA	NA
A04	Absolute Quantification	ABS	p284 0h	0h	DH5a Lpir	p284-AEB	cysG	Manual	62.8	ddPCR Supermix for Probes	1256	NA	NA	67.7	58	636	11593	360	276	6217	5376	3.93	12229	NA	NA	NA	NA	NA	NA	NA	0.069	NA	NA	0.075	0.064	6.47	NA	NA	6.97	5.98	1	1	2888	4990.9	2178.4	2324.7	NA	NA	NA
B04	Absolute Quantification	ABS	p284 0h	0h	DH5a Lpir	p284-AEB	cysG	Manual	51.7	ddPCR Supermix for Probes	1034	NA	NA	56	47.5	575	12794	319	256	6279	6515	6.38	13369	NA	NA	NA	NA	NA	NA	NA	0.065	NA	NA	0.07	0.059	6.07	NA	NA	6.56	5.58	1	1	2903	5025.5	2155.8	2279.3	NA	NA	NA
C04	Absolute Quantification	ABS	p284 0h	0h	DH5a Lpir	p284-AEB	cysG	Manual	81	ddPCR Supermix for Probes	1620	NA	NA	87	75	788	11063	516	272	7001	4062	4.69	11851	NA	NA	NA	NA	NA	NA	NA	0.068	NA	NA	0.073	0.063	6.4	NA	NA	6.84	5.96	1	1	2833	4868.1	2111	2294.3	NA	NA	NA
D04	Absolute Quantification	ABS	p284 0h	0h	DH5a Lpir	p284-AEB	cysG	Manual	90	ddPCR Supermix for Probes	1800	NA	NA	96	84	825	10420	630	195	7879	2541	2.66	11245	NA	NA	NA	NA	NA	NA	NA	0.0539	NA	NA	0.0578	0.05	5.12	NA	NA	5.46	4.77	1	1	2697	4429.5	2013.2	2190.5	NA	NA	NA
A04	Absolute Quantification	ABS	p284 0h	0h	DH5a Lpir	p284-AEB	oriT	Manual	908	ddPCR Supermix for Probes	18160	NA	NA	931	886	6577	5652	360	276	6217	5376	3.93	12229	NA	NA	NA	NA	NA	NA	NA	0.069	NA	NA	0.075	0.064	6.47	NA	NA	6.97	5.98	1	1	1905	2878.9	1236.5	2119.8	NA	NA	NA
B04	Absolute Quantification	ABS	p284 0h	0h	DH5a Lpir	p284-AEB	oriT	Manual	800	ddPCR Supermix for Probes	16000	NA	NA	820	781	6598	6771	319	256	6279	6515	6.38	13369	NA	NA	NA	NA	NA	NA	NA	0.065	NA	NA	0.07	0.059	6.07	NA	NA	6.56	5.58	1	1	1869	2871.8	1229.7	2040.1	NA	NA	NA
C04	Absolute Quantification	ABS	p284 0h	0h	DH5a Lpir	p284-AEB	oriT	Manual	1183	ddPCR Supermix for Probes	23660	NA	NA	1212	1156	7517	4334	516	272	7001	4062	4.69	11851	NA	NA	NA	NA	NA	NA	NA	0.068	NA	NA	0.073	0.063	6.4	NA	NA	6.84	5.96	1	1	2055	2856.6	1228.6	2261.2	NA	NA	NA
D04	Absolute Quantification	ABS	p284 0h	0h	DH5a Lpir	p284-AEB	oriT	Manual	1663	ddPCR Supermix for Probes	33260	NA	NA	1702	1625	8509	2736	630	195	7879	2541	2.66	11245	NA	NA	NA	NA	NA	NA	NA	0.0539	NA	NA	0.0578	0.05	5.12	NA	NA	5.46	4.77	1	1	0	2691.9	1211.8	2331.8	NA	NA	NA
A01	Absolute Quantification	ABS	p224 4h	4h	DH5a Lpir	p224-AEB	cysG	Manual	64.8	ddPCR Supermix for Probes	1296	NA	NA	69.3	60.4	821	14492	225	596	1937	12555	10.3	15313	NA	NA	NA	NA	NA	NA	NA	362	NA	NA	391	333	26.6	NA	NA	28.1	25	1	1	3164	5527.6	2275.5	2449.8	NA	NA	NA
B01	Absolute Quantification	ABS	p224 4h	4h	DH5a Lpir	p224-AEB	cysG	Manual	67.8	ddPCR Supermix for Probes	1356	NA	NA	72.5	63.2	811	13668	204	607	1902	11766	8.63	14479	NA	NA	NA	NA	NA	NA	NA	367	NA	NA	396	337	26.8	NA	NA	28.4	25.2	1	1	3164	5685.6	2292.8	2482.9	NA	NA	NA
C01	Absolute Quantification	ABS	p224 4h	4h	DH5a Lpir	p224-AEB	cysG	Manual	66.7	ddPCR Supermix for Probes	1334	NA	NA	71.1	62.3	886	15191	195	691	2019	13172	6.54	16077	NA	NA	NA	NA	NA	NA	NA	383	NA	NA	412	353	27.7	NA	NA	29.2	26.1	1	1	3324	5843.9	2360.1	2552.1	NA	NA	NA
D01	Absolute Quantification	ABS	p224 4h	4h	DH5a Lpir	p224-AEB	cysG	Manual	66.3	ddPCR Supermix for Probes	1326	NA	NA	70.8	61.9	846	14590	225	621	1777	12813	10.6	15436	NA	NA	NA	NA	NA	NA	NA	406	NA	NA	438	373	28.9	NA	NA	30.5	27.2	1	1	3129	5602.2	2255.7	2439.1	NA	NA	NA
A01	Absolute Quantification	ABS	p224 4h	4h	DH5a Lpir	p224-AEB	oriT	Manual	179	ddPCR Supermix for Probes	3580	NA	NA	187	172	2162	13151	225	596	1937	12555	10.3	15313	NA	NA	NA	NA	NA	NA	NA	362	NA	NA	391	333	26.6	NA	NA	28.1	25	1	1	1965	3231.6	1403.1	1661.3	NA	NA	NA
B01	Absolute Quantification	ABS	p224 4h	4h	DH5a Lpir	p224-AEB	oriT	Manual	185	ddPCR Supermix for Probes	3700	NA	NA	193	177	2106	12373	204	607	1902	11766	8.63	14479	NA	NA	NA	NA	NA	NA	NA	367	NA	NA	396	337	26.8	NA	NA	28.4	25.2	1	1	1945	3241.9	1372.9	1644.8	NA	NA	NA
C01	Absolute Quantification	ABS	p224 4h	4h	DH5a Lpir	p224-AEB	oriT	Manual	174	ddPCR Supermix for Probes	3480	NA	NA	182	167	2214	13863	195	691	2019	13172	6.54	16077	NA	NA	NA	NA	NA	NA	NA	383	NA	NA	412	353	27.7	NA	NA	29.2	26.1	1	1	1979	3332.4	1375.6	1645.1	NA	NA	NA
D01	Absolute Quantification	ABS	p224 4h	4h	DH5a Lpir	p224-AEB	oriT	Manual	163	ddPCR Supermix for Probes	3260	NA	NA	171	156	2002	13434	225	621	1777	12813	10.6	15436	NA	NA	NA	NA	NA	NA	NA	406	NA	NA	438	373	28.9	NA	NA	30.5	27.2	1	1	1841	3197.6	1311.5	1556.1	NA	NA	NA
E01	Absolute Quantification	ABS	p234 4h	4h	DH5a Lpir	p234-AEB	cysG	Manual	58.3	ddPCR Supermix for Probes	1166	NA	NA	63	53.6	600	11809	183	417	2658	9151	5.88	12409	NA	NA	NA	NA	NA	NA	NA	191	NA	NA	207	174	16	NA	NA	17.2	14.8	1	1	3109	5603	2256.3	2418.1	NA	NA	NA
F01	Absolute Quantification	ABS	p234 4h	4h	DH5a Lpir	p234-AEB	cysG	Manual	55.1	ddPCR Supermix for Probes	1102	NA	NA	59.1	51	717	14965	198	519	3425	11540	3.3	15682	NA	NA	NA	NA	NA	NA	NA	178	NA	NA	192	164	15.1	NA	NA	16.1	14.1	1	1	2949	5452.1	2177.6	2327.3	NA	NA	NA
G01	Absolute Quantification	ABS	p234 4h	4h	DH5a Lpir	p234-AEB	cysG	Manual	52.8	ddPCR Supermix for Probes	1056	NA	NA	56.7	48.9	710	15478	221	489	3355	12123	6.24	16188	NA	NA	NA	NA	NA	NA	NA	0.18	NA	NA	194	165	15.2	NA	NA	16.3	14.2	1	1	2935	5297.8	2126.6	2265.7	NA	NA	NA
H01	Absolute Quantification	ABS	p234 4h	4h	DH5a Lpir	p234-AEB	cysG	Manual	56.2	ddPCR Supermix for Probes	1124	NA	NA	60.4	52.1	718	14662	212	506	3235	11427	5.27	15380	NA	NA	NA	NA	NA	NA	NA	188	NA	NA	204	173	15.9	NA	NA	16.9	14.8	1	1	2954	5414.8	2154.5	2306.7	NA	NA	NA
E01	Absolute Quantification	ABS	p234 4h	4h	DH5a Lpir	p234-AEB	oriT	Manual	306	ddPCR Supermix for Probes	6120	NA	NA	317	295	2841	9568	183	417	2658	9151	5.88	12409	NA	NA	NA	NA	NA	NA	NA	191	NA	NA	207	174	16	NA	NA	17.2	14.8	1	1	1877	3080.4	1300.7	1708.2	NA	NA	NA
F01	Absolute Quantification	ABS	p234 4h	4h	DH5a Lpir	p234-AEB	oriT	Manual	309	ddPCR Supermix for Probes	6180	NA	NA	319	299	3623	12059	198	519	3425	11540	3.3	15682	NA	NA	NA	NA	NA	NA	NA	178	NA	NA	192	164	15.1	NA	NA	16.1	14.1	1	1	1800	3019.7	1249.2	1658.2	NA	NA	NA
G01	Absolute Quantification	ABS	p234 4h	4h	DH5a Lpir	p234-AEB	oriT	Manual	294	ddPCR Supermix for Probes	5880	NA	NA	303	284	3576	12612	221	489	3355	12123	6.24	16188	NA	NA	NA	NA	NA	NA	NA	0.18	NA	NA	194	165	15.2	NA	NA	16.3	14.2	1	1	1764	2997.7	1229.9	1620.4	NA	NA	NA
H01	Absolute Quantification	ABS	p234 4h	4h	DH5a Lpir	p234-AEB	oriT	Manual	299	ddPCR Supermix for Probes	5980	NA	NA	309	289	3447	11933	212	506	3235	11427	5.27	15380	NA	NA	NA	NA	NA	NA	NA	188	NA	NA	204	173	15.9	NA	NA	16.9	14.8	1	1	1778	3080.6	1251.2	1661.2	NA	NA	NA
A02	Absolute Quantification	ABS	p244 4h	4h	DH5a Lpir	p244-AEB	cysG	Manual	65.1	ddPCR Supermix for Probes	1302	NA	NA	69.5	60.7	850	14946	682	168	11415	3531	10.4	15796	NA	NA	NA	NA	NA	NA	NA	0.0381	NA	NA	0.0408	0.0354	3.67	NA	NA	3.92	3.42	1	1	2842	4885.1	2121.5	2270.2	NA	NA	NA
B02	Absolute Quantification	ABS	p244 4h	4h	DH5a Lpir	p244-AEB	cysG	Manual	64.7	ddPCR Supermix for Probes	1294	NA	NA	68.9	60.5	902	15956	807	95	14025	1931	8.19	16858	NA	NA	NA	NA	NA	NA	NA	26	NA	NA	0.0277	0.0242	2.53	NA	NA	2.7	2.36	1	1	2970	5127.4	2213.4	2369.3	NA	NA	NA
C02	Absolute Quantification	ABS	p244 4h	4h	DH5a Lpir	p244-AEB	cysG	Manual	70.7	ddPCR Supermix for Probes	1414	NA	NA	75.2	66.2	967	15615	826	141	13372	2243	0	16582	NA	NA	NA	NA	NA	NA	NA	31	NA	NA	33	0.0289	3	NA	NA	3.2	2.81	1	1	2998	5212.8	2230.3	2404.2	NA	NA	NA
D02	Absolute Quantification	ABS	p244 4h	4h	DH5a Lpir	p244-AEB	cysG	Manual	68	ddPCR Supermix for Probes	1360	NA	NA	72.7	63.3	813	13661	664	149	10604	3057	12	14474	NA	NA	NA	NA	NA	NA	NA	0.0384	NA	NA	0.0411	0.0356	3.69	NA	NA	3.95	3.44	1	1	2888	5024.2	2140.5	2302.5	NA	NA	NA
A02	Absolute Quantification	ABS	p244 4h	4h	DH5a Lpir	p244-AEB	oriT	Manual	1708	ddPCR Supermix for Probes	34160	NA	NA	1742	1675	12097	3699	682	168	11415	3531	10.4	15796	NA	NA	NA	NA	NA	NA	NA	0.0381	NA	NA	0.0408	0.0354	3.67	NA	NA	3.92	3.42	1	1	1936	2897.7	1203.2	2500.9	NA	NA	NA
B02	Absolute Quantification	ABS	p244 4h	4h	DH5a Lpir	p244-AEB	oriT	Manual	2493	ddPCR Supermix for Probes	49860	NA	NA	2542	2446	14832	2026	807	95	14025	1931	8.19	16858	NA	NA	NA	NA	NA	NA	NA	26	NA	NA	0.0277	0.0242	2.53	NA	NA	2.7	2.36	1	1	2057	3153.8	1250.6	2925.1	NA	NA	NA
C02	Absolute Quantification	ABS	p244 4h	4h	DH5a Lpir	p244-AEB	oriT	Manual	2282	ddPCR Supermix for Probes	45640	NA	NA	2326	2239	14198	2384	826	141	13372	2243	0	16582	NA	NA	NA	NA	NA	NA	NA	31	NA	NA	33	0.0289	3	NA	NA	3.2	2.81	1	1	2114	3179.1	1270.4	2904.7	NA	NA	NA
D02	Absolute Quantification	ABS	p244 4h	4h	DH5a Lpir	p244-AEB	oriT	Manual	1773	ddPCR Supermix for Probes	35460	NA	NA	1810	1738	11268	3206	664	149	10604	3057	12	14474	NA	NA	NA	NA	NA	NA	NA	0.0384	NA	NA	0.0411	0.0356	3.69	NA	NA	3.95	3.44	1	1	2024	3036.3	1218.9	2633.8	NA	NA	NA
E02	Absolute Quantification	ABS	p254 4h	4h	DH5a Lpir	p254-AEB	cysG	Manual	63.8	ddPCR Supermix for Probes	1276	NA	NA	68.3	59.2	752	13505	226	526	2753	10752	7.56	14257	NA	NA	NA	NA	NA	NA	NA	231	NA	NA	0.25	213	18.8	NA	NA	20	17.6	1	1	2936	5238.5	2124.7	2288.9	NA	NA	NA
F02	Absolute Quantification	ABS	p254 4h	4h	DH5a Lpir	p254-AEB	cysG	Manual	66.2	ddPCR Supermix for Probes	1324	NA	NA	70.8	61.7	827	14277	232	595	2614	11663	7.71	15104	NA	NA	NA	NA	NA	NA	NA	0.27	NA	NA	291	249	21.2	NA	NA	22.5	19.9	1	1	2959	5351	2154.5	2329.5	NA	NA	NA
G02	Absolute Quantification	ABS	p254 4h	4h	DH5a Lpir	p254-AEB	cysG	Manual	71.4	ddPCR Supermix for Probes	1428	NA	NA	76.1	66.7	881	14085	255	626	3059	11026	6.41	14966	NA	NA	NA	NA	NA	NA	NA	242	NA	NA	0.26	224	19.5	NA	NA	20.7	18.3	1	1	2987	5372.8	2150.5	2340.2	NA	NA	NA
H02	Absolute Quantification	ABS	p254 4h	4h	DH5a Lpir	p254-AEB	cysG	Manual	78	ddPCR Supermix for Probes	1560	NA	NA	83	73	904	13250	246	658	2602	10648	7.1	14154	NA	NA	NA	NA	NA	NA	NA	294	NA	NA	316	272	22.7	NA	NA	24	21.4	1	1	2846	5049.8	2058.3	2249.4	NA	NA	NA
E02	Absolute Quantification	ABS	p254 4h	4h	DH5a Lpir	p254-AEB	oriT	Manual	276	ddPCR Supermix for Probes	5520	NA	NA	286	266	2979	11278	226	526	2753	10752	7.56	14257	NA	NA	NA	NA	NA	NA	NA	231	NA	NA	0.25	213	18.8	NA	NA	20	17.6	1	1	1760	2884.3	1212.6	1561.9	NA	NA	NA
F02	Absolute Quantification	ABS	p254 4h	4h	DH5a Lpir	p254-AEB	oriT	Manual	246	ddPCR Supermix for Probes	4920	NA	NA	255	237	2846	12258	232	595	2614	11663	7.71	15104	NA	NA	NA	NA	NA	NA	NA	0.27	NA	NA	291	249	21.2	NA	NA	22.5	19.9	1	1	1759	2977.7	1231	1560.1	NA	NA	NA
G02	Absolute Quantification	ABS	p254 4h	4h	DH5a Lpir	p254-AEB	oriT	Manual	294	ddPCR Supermix for Probes	5880	NA	NA	305	284	3314	11652	255	626	3059	11026	6.41	14966	NA	NA	NA	NA	NA	NA	NA	242	NA	NA	0.26	224	19.5	NA	NA	20.7	18.3	1	1	1829	3030	1241.1	1637.2	NA	NA	NA
H02	Absolute Quantification	ABS	p254 4h	4h	DH5a Lpir	p254-AEB	oriT	Manual	264	ddPCR Supermix for Probes	5280	NA	NA	274	255	2848	11306	246	658	2602	10648	7.1	14154	NA	NA	NA	NA	NA	NA	NA	294	NA	NA	316	272	22.7	NA	NA	24	21.4	1	1	1745	2914.7	1198.9	1544.1	NA	NA	NA
A03	Absolute Quantification	ABS	p264 4h	4h	DH5a Lpir	p264-AEB	cysG	Manual	75	ddPCR Supermix for Probes	1500	NA	NA	80	70	808	12281	376	432	4414	7867	12.1	13089	NA	NA	NA	NA	NA	NA	NA	0.14	NA	NA	0.15	129	12.3	NA	NA	13.1	11.5	1	1	3015	5341.2	2232.3	2424.2	NA	NA	NA
B03	Absolute Quantification	ABS	p264 4h	4h	DH5a Lpir	p264-AEB	cysG	Manual	78	ddPCR Supermix for Probes	1560	NA	NA	84	73	874	12697	383	491	3931	8766	14.2	13571	NA	NA	NA	NA	NA	NA	NA	174	NA	NA	187	161	14.8	NA	NA	15.7	13.9	1	1	3056	5345	2240.8	2440.8	NA	NA	NA
C03	Absolute Quantification	ABS	p264 4h	4h	DH5a Lpir	p264-AEB	cysG	Manual	68	ddPCR Supermix for Probes	1360	NA	NA	72.7	63.3	815	13697	366	449	4692	9005	10.8	14512	NA	NA	NA	NA	NA	NA	NA	135	NA	NA	145	125	11.9	NA	NA	12.7	11.1	1	1	2989	5174.6	2158.2	2327.6	NA	NA	NA
D03	Absolute Quantification	ABS	p264 4h	4h	DH5a Lpir	p264-AEB	cysG	Manual	76	ddPCR Supermix for Probes	1520	NA	NA	80.8	71.2	963	14432	424	539	4332	10100	14.8	15395	NA	NA	NA	NA	NA	NA	NA	175	NA	NA	187	163	14.9	NA	NA	15.8	14	1	1	3177	5612.8	2320.1	2526	NA	NA	NA
A03	Absolute Quantification	ABS	p264 4h	4h	DH5a Lpir	p264-AEB	oriT	Manual	536	ddPCR Supermix for Probes	10720	NA	NA	551	521	4790	8299	376	432	4414	7867	12.1	13089	NA	NA	NA	NA	NA	NA	NA	0.14	NA	NA	0.15	129	12.3	NA	NA	13.1	11.5	1	1	1865	3069.9	1274.5	1931.5	NA	NA	NA
B03	Absolute Quantification	ABS	p264 4h	4h	DH5a Lpir	p264-AEB	oriT	Manual	450	ddPCR Supermix for Probes	9000	NA	NA	464	437	4314	9257	383	491	3931	8766	14.2	13571	NA	NA	NA	NA	NA	NA	NA	174	NA	NA	187	161	14.8	NA	NA	15.7	13.9	1	1	1891	3067.5	1281.7	1849.4	NA	NA	NA
C03	Absolute Quantification	ABS	p264 4h	4h	DH5a Lpir	p264-AEB	oriT	Manual	504	ddPCR Supermix for Probes	10080	NA	NA	518	490	5058	9454	366	449	4692	9005	10.8	14512	NA	NA	NA	NA	NA	NA	NA	135	NA	NA	145	125	11.9	NA	NA	12.7	11.1	1	1	1869	3070.6	1249.1	1884	NA	NA	NA
D03	Absolute Quantification	ABS	p264 4h	4h	DH5a Lpir	p264-AEB	oriT	Manual	435	ddPCR Supermix for Probes	8700	NA	NA	447	422	4756	10639	424	539	4332	10100	14.8	15395	NA	NA	NA	NA	NA	NA	NA	175	NA	NA	187	163	14.9	NA	NA	15.8	14	1	1	1968	3340	1344.4	1960.9	NA	NA	NA
E03	Absolute Quantification	ABS	p274 4h	4h	DH5a Lpir	p274-AEB	cysG	Manual	82	ddPCR Supermix for Probes	1640	NA	NA	87	77	1031	14219	333	698	2669	11550	13.3	15250	NA	NA	NA	NA	NA	NA	NA	319	NA	NA	342	297	24.2	NA	NA	25.5	22.9	1	1	3100	5585.6	2252.4	2477.8	NA	NA	NA
F03	Absolute Quantification	ABS	p274 4h	4h	DH5a Lpir	p274-AEB	cysG	Manual	79	ddPCR Supermix for Probes	1580	NA	NA	85	74	884	12653	258	626	2406	10247	9.69	13537	NA	NA	NA	NA	NA	NA	NA	308	NA	NA	332	285	23.6	NA	NA	24.9	22.2	1	1	3046	5595.8	2239.4	2458.6	NA	NA	NA
G03	Absolute Quantification	ABS	p274 4h	4h	DH5a Lpir	p274-AEB	cysG	Manual	79	ddPCR Supermix for Probes	1580	NA	NA	84	74	878	12655	268	610	2389	10266	11	13533	NA	NA	NA	NA	NA	NA	NA	307	NA	NA	0.33	283	23.5	NA	NA	24.9	22.1	1	1	3087	5687.2	2268	2489.8	NA	NA	NA
H03	Absolute Quantification	ABS	p274 4h	4h	DH5a Lpir	p274-AEB	cysG	Manual	88	ddPCR Supermix for Probes	1760	NA	NA	93	83	1156	14957	357	799	3176	11781	10.4	16113	NA	NA	NA	NA	NA	NA	NA	301	NA	NA	321	281	23.1	NA	NA	24.3	21.9	1	1	3030	5489.5	2211.6	2446.8	NA	NA	NA
E03	Absolute Quantification	ABS	p274 4h	4h	DH5a Lpir	p274-AEB	oriT	Manual	258	ddPCR Supermix for Probes	5160	NA	NA	267	249	3002	12248	333	698	2669	11550	13.3	15250	NA	NA	NA	NA	NA	NA	NA	319	NA	NA	342	297	24.2	NA	NA	25.5	22.9	1	1	1864	3037.1	1290.9	1634.6	NA	NA	NA
F03	Absolute Quantification	ABS	p274 4h	4h	DH5a Lpir	p274-AEB	oriT	Manual	258	ddPCR Supermix for Probes	5160	NA	NA	268	248	2664	10873	258	626	2406	10247	9.69	13537	NA	NA	NA	NA	NA	NA	NA	308	NA	NA	332	285	23.6	NA	NA	24.9	22.2	1	1	1844	3058.6	1287.2	1635.8	NA	NA	NA
G03	Absolute Quantification	ABS	p274 4h	4h	DH5a Lpir	p274-AEB	oriT	Manual	257	ddPCR Supermix for Probes	5140	NA	NA	267	247	2657	10876	268	610	2389	10266	11	13533	NA	NA	NA	NA	NA	NA	NA	307	NA	NA	0.33	283	23.5	NA	NA	24.9	22.1	1	1	1917	3190.9	1314.3	1682.7	NA	NA	NA
H03	Absolute Quantification	ABS	p274 4h	4h	DH5a Lpir	p274-AEB	oriT	Manual	291	ddPCR Supermix for Probes	5820	NA	NA	301	282	3533	12580	357	799	3176	11781	10.4	16113	NA	NA	NA	NA	NA	NA	NA	301	NA	NA	321	281	23.1	NA	NA	24.3	21.9	1	1	1865	3093.6	1284.4	1681.1	NA	NA	NA
A04	Absolute Quantification	ABS	p284 4h	4h	DH5a Lpir	p284-AEB	cysG	Manual	82	ddPCR Supermix for Probes	1640	NA	NA	87	76	900	12513	557	343	6911	5602	11.8	13413	NA	NA	NA	NA	NA	NA	NA	85	NA	NA	91	79	7.9	NA	NA	8.4	7.4	1	1	3080	5152.3	2200.8	2398.8	NA	NA	NA
B04	Absolute Quantification	ABS	p284 4h	4h	DH5a Lpir	p284-AEB	cysG	Manual	80.6	ddPCR Supermix for Probes	1612	NA	NA	85.5	75.7	1039	14654	500	539	5871	8783	10.5	15693	NA	NA	NA	NA	NA	NA	NA	132	NA	NA	0.14	123	11.6	NA	NA	12.3	10.9	1	1	3154	5328.4	2245.5	2449.6	NA	NA	NA
C04	Absolute Quantification	ABS	p284 4h	4h	DH5a Lpir	p284-AEB	cysG	Manual	86	ddPCR Supermix for Probes	1720	NA	NA	92	81	1060	13897	484	576	5404	8493	9.28	14957	NA	NA	NA	NA	NA	NA	NA	147	NA	NA	157	137	12.8	NA	NA	13.5	12.1	1	1	3158	5625.5	2325.8	2559.6	NA	NA	NA
D04	Absolute Quantification	ABS	p284 4h	4h	DH5a Lpir	p284-AEB	cysG	Manual	92	ddPCR Supermix for Probes	1840	NA	NA	97	87	1195	14695	458	737	4649	10046	8.69	15890	NA	NA	NA	NA	NA	NA	NA	202	NA	NA	214	189	16.8	NA	NA	17.7	15.9	1	1	3078	5538.7	2272.3	2518	NA	NA	NA
A04	Absolute Quantification	ABS	p284 4h	4h	DH5a Lpir	p284-AEB	oriT	Manual	957	ddPCR Supermix for Probes	19140	NA	NA	980	935	7468	5945	557	343	6911	5602	11.8	13413	NA	NA	NA	NA	NA	NA	NA	85	NA	NA	91	79	7.9	NA	NA	8.4	7.4	1	1	1929	3034.4	1285	2259	NA	NA	NA
B04	Absolute Quantification	ABS	p284 4h	4h	DH5a Lpir	p284-AEB	oriT	Manual	613	ddPCR Supermix for Probes	12260	NA	NA	628	598	6371	9322	500	539	5871	8783	10.5	15693	NA	NA	NA	NA	NA	NA	NA	132	NA	NA	0.14	123	11.6	NA	NA	12.3	10.9	1	1	1946	3096.8	1307.2	2033.8	NA	NA	NA
C04	Absolute Quantification	ABS	p284 4h	4h	DH5a Lpir	p284-AEB	oriT	Manual	589	ddPCR Supermix for Probes	11780	NA	NA	604	574	5888	9069	484	576	5404	8493	9.28	14957	NA	NA	NA	NA	NA	NA	NA	147	NA	NA	157	137	12.8	NA	NA	13.5	12.1	1	1	1970	3261	1349	2101.7	NA	NA	NA
D04	Absolute Quantification	ABS	p284 4h	4h	DH5a Lpir	p284-AEB	oriT	Manual	456	ddPCR Supermix for Probes	9120	NA	NA	469	444	5107	10783	458	737	4649	10046	8.69	15890	NA	NA	NA	NA	NA	NA	NA	202	NA	NA	214	189	16.8	NA	NA	17.7	15.9	1	1	1921	3135.4	1316.9	1901.4	NA	NA	NA
E04	Absolute Quantification	ABS	p224 8h	8h	DH5a Lpir	p224-AEB	cysG	Manual	82	ddPCR Supermix for Probes	1640	NA	NA	88	77	845	11695	168	677	1916	9779	3.32	12540	NA	NA	NA	NA	NA	NA	NA	0.384	NA	NA	0.415	0.353	27.7	NA	NA	29.3	26.1	1	1	2747	4802.6	2015.5	2203.3	NA	NA	NA
F04	Absolute Quantification	ABS	p224 8h	8h	DH5a Lpir	p224-AEB	cysG	Manual	85	ddPCR Supermix for Probes	1700	NA	NA	91	80	991	13181	256	735	2902	10279	4.03	14172	NA	NA	NA	NA	NA	NA	NA	0.288	NA	NA	0.308	0.267	22.3	NA	NA	23.6	21.1	1	1	2735	4745.1	1999.9	2191.8	NA	NA	NA
G04	Absolute Quantification	ABS	p224 8h	8h	DH5a Lpir	p224-AEB	cysG	Manual	60.4	ddPCR Supermix for Probes	1208	NA	NA	65.3	55.5	578	10977	80	498	1276	9701	1.48	11555	NA	NA	NA	NA	NA	NA	NA	0.411	NA	NA	0.451	0.371	29.1	NA	NA	31.1	27.1	1	1	2681	4780.4	1975.9	2116.2	NA	NA	NA
H04	Absolute Quantification	ABS	p224 8h	8h	DH5a Lpir	p224-AEB	cysG	Manual	60	ddPCR Supermix for Probes	1200	NA	NA	64.5	55.6	699	13353	137	562	2111	11242	2.64	14052	NA	NA	NA	NA	NA	NA	NA	0.293	NA	NA	0.318	0.268	22.6	NA	NA	24.1	21.2	1	1	2827	5137.5	2091.1	2242.6	NA	NA	NA
E04	Absolute Quantification	ABS	p224 8h	8h	DH5a Lpir	p224-AEB	oriT	Manual	214	ddPCR Supermix for Probes	4280	NA	NA	223	205	2084	10456	168	677	1916	9779	3.32	12540	NA	NA	NA	NA	NA	NA	NA	0.384	NA	NA	0.415	0.353	27.7	NA	NA	29.3	26.1	1	1	1706	2586.1	1175.2	1409.7	NA	NA	NA
F04	Absolute Quantification	ABS	p224 8h	8h	DH5a Lpir	p224-AEB	oriT	Manual	297	ddPCR Supermix for Probes	5940	NA	NA	307	286	3158	11014	256	735	2902	10279	4.03	14172	NA	NA	NA	NA	NA	NA	NA	0.288	NA	NA	0.308	0.267	22.3	NA	NA	23.6	21.1	1	1	1730	2640.7	1168.8	1496.8	NA	NA	NA
G04	Absolute Quantification	ABS	p224 8h	8h	DH5a Lpir	p224-AEB	oriT	Manual	147	ddPCR Supermix for Probes	2940	NA	NA	155	139	1356	10199	80	498	1276	9701	1.48	11555	NA	NA	NA	NA	NA	NA	NA	0.411	NA	NA	0.451	0.371	29.1	NA	NA	31.1	27.1	1	1	1632	2586.7	1144.8	1314	NA	NA	NA
H04	Absolute Quantification	ABS	p224 8h	8h	DH5a Lpir	p224-AEB	oriT	Manual	205	ddPCR Supermix for Probes	4100	NA	NA	214	197	2248	11804	137	562	2111	11242	2.64	14052	NA	NA	NA	NA	NA	NA	NA	0.293	NA	NA	0.318	0.268	22.6	NA	NA	24.1	21.2	1	1	1790	2956.2	1240.6	1515	NA	NA	NA
A05	Absolute Quantification	ABS	p234 8h	8h	DH5a Lpir	p234-AEB	cysG	Manual	44	ddPCR Supermix for Probes	880	NA	NA	47.5	40.6	625	16401	165	460	2324	14077	6.17	17026	NA	NA	NA	NA	NA	NA	NA	0.237	NA	NA	0.257	0.216	19.1	NA	NA	20.5	17.8	1	1	3000	5266.8	2236.7	2347.9	NA	NA	NA
B05	Absolute Quantification	ABS	p234 8h	8h	DH5a Lpir	p234-AEB	cysG	Manual	56	ddPCR Supermix for Probes	1120	NA	NA	60.1	52	728	14929	203	525	2524	12405	7.25	15657	NA	NA	NA	NA	NA	NA	NA	0.249	NA	NA	0.269	0.228	19.9	NA	NA	21.2	18.6	1	1	2844	5175.2	2203.4	2341.5	NA	NA	NA
C05	Absolute Quantification	ABS	p234 8h	8h	DH5a Lpir	p234-AEB	cysG	Manual	52.3	ddPCR Supermix for Probes	1046	NA	NA	56.2	48.5	705	15496	203	502	2542	12954	7.61	16201	NA	NA	NA	NA	NA	NA	NA	0.24	NA	NA	0.259	0.22	19.3	NA	NA	20.6	18	1	1	2960	5102.7	2156	2284.2	NA	NA	NA
D05	Absolute Quantification	ABS	p234 8h	8h	DH5a Lpir	p234-AEB	cysG	Manual	58.6	ddPCR Supermix for Probes	1172	NA	NA	63	54.3	685	13403	203	482	2806	10597	6.31	14088	NA	NA	NA	NA	NA	NA	NA	0.207	NA	NA	0.225	0.19	17.2	NA	NA	18.4	16	1	1	2903	5131.3	2150.8	2295.8	NA	NA	NA
A05	Absolute Quantification	ABS	p234 8h	8h	DH5a Lpir	p234-AEB	oriT	Manual	186	ddPCR Supermix for Probes	3720	NA	NA	193	179	2489	14537	165	460	2324	14077	6.17	17026	NA	NA	NA	NA	NA	NA	NA	0.237	NA	NA	0.257	0.216	19.1	NA	NA	20.5	17.8	1	1	1813	2983.3	1283.3	1531.8	NA	NA	NA
B05	Absolute Quantification	ABS	p234 8h	8h	DH5a Lpir	p234-AEB	oriT	Manual	225	ddPCR Supermix for Probes	4500	NA	NA	234	217	2727	12930	203	525	2524	12405	7.25	15657	NA	NA	NA	NA	NA	NA	NA	0.249	NA	NA	0.269	0.228	19.9	NA	NA	21.2	18.6	1	1	1795	2927.9	1269.4	1558.3	NA	NA	NA
C05	Absolute Quantification	ABS	p234 8h	8h	DH5a Lpir	p234-AEB	oriT	Manual	218	ddPCR Supermix for Probes	4360	NA	NA	227	210	2745	13456	203	502	2542	12954	7.61	16201	NA	NA	NA	NA	NA	NA	NA	0.24	NA	NA	0.259	0.22	19.3	NA	NA	20.6	18	1	1	1823	2978	1264.2	1554.6	NA	NA	NA
D05	Absolute Quantification	ABS	p234 8h	8h	DH5a Lpir	p234-AEB	oriT	Manual	283	ddPCR Supermix for Probes	5660	NA	NA	293	273	3009	11079	203	482	2806	10597	6.31	14088	NA	NA	NA	NA	NA	NA	NA	0.207	NA	NA	0.225	0.19	17.2	NA	NA	18.4	16	1	1	1811	2927.4	1263.6	1618.9	NA	NA	NA
E05	Absolute Quantification	ABS	p244 8h	8h	DH5a Lpir	p244-AEB	cysG	Manual	26.7	ddPCR Supermix for Probes	534	NA	NA	29.6	23.8	327	14227	242	85	10576	3651	0	14554	NA	NA	NA	NA	NA	NA	NA	0.0167	NA	NA	0.0186	0.0149	1.64	NA	NA	1.82	1.47	1	1	2904	4866.6	2181.3	2241.6	NA	NA	NA
F05	Absolute Quantification	ABS	p244 8h	8h	DH5a Lpir	p244-AEB	cysG	Manual	68.5	ddPCR Supermix for Probes	1370	NA	NA	73.5	63.6	747	12453	642	105	10759	1694	0	13200	NA	NA	NA	NA	NA	NA	NA	0.0292	NA	NA	0.0314	0.027	2.84	NA	NA	3.05	2.63	1	1	2936	5078.2	2224.7	2386.2	NA	NA	NA
G05	Absolute Quantification	ABS	p244 8h	8h	DH5a Lpir	p244-AEB	cysG	Manual	29.1	ddPCR Supermix for Probes	582	NA	NA	32.2	26	348	13894	222	126	8266	5628	3.06	14242	NA	NA	NA	NA	NA	NA	NA	0.0273	NA	NA	0.0302	0.0244	2.66	NA	NA	2.93	2.38	1	1	3097	4838.8	2137.3	2203.3	NA	NA	NA
H05	Absolute Quantification	ABS	p244 8h	8h	DH5a Lpir	p244-AEB	cysG	Manual	72.1	ddPCR Supermix for Probes	1442	NA	NA	76.7	67.5	936	14811	786	150	12619	2192	0	15747	NA	NA	NA	NA	NA	NA	NA	0.0322	NA	NA	0.0343	0.03	3.12	NA	NA	3.32	2.91	1	1	2850	5002.2	2179.2	2347	NA	NA	NA
E05	Absolute Quantification	ABS	p244 8h	8h	DH5a Lpir	p244-AEB	oriT	Manual	1600	ddPCR Supermix for Probes	32000	NA	NA	1633	1568	10818	3736	242	85	10576	3651	0	14554	NA	NA	NA	NA	NA	NA	NA	0.0167	NA	NA	0.0186	0.0149	1.64	NA	NA	1.82	1.47	1	1	2210	2929.8	1286	2507.9	NA	NA	NA
F05	Absolute Quantification	ABS	p244 8h	8h	DH5a Lpir	p244-AEB	oriT	Manual	2340	ddPCR Supermix for Probes	46800	NA	NA	2400	2300	11401	1799	642	105	10759	1694	0	13200	NA	NA	NA	NA	NA	NA	NA	0.0292	NA	NA	0.0314	0.027	2.84	NA	NA	3.05	2.63	1	1	2243	3138.7	1289.2	2886.6	NA	NA	NA
G05	Absolute Quantification	ABS	p244 8h	8h	DH5a Lpir	p244-AEB	oriT	Manual	1066	ddPCR Supermix for Probes	21320	NA	NA	1090	1043	8488	5754	222	126	8266	5628	3.06	14242	NA	NA	NA	NA	NA	NA	NA	0.0273	NA	NA	0.0302	0.0244	2.66	NA	NA	2.93	2.38	1	1	2058	2959.7	1271.9	2277.8	NA	NA	NA
H05	Absolute Quantification	ABS	p244 8h	8h	DH5a Lpir	p244-AEB	oriT	Manual	2242	ddPCR Supermix for Probes	44840	NA	NA	2287	2199	13405	2342	786	150	12619	2192	0	15747	NA	NA	NA	NA	NA	NA	NA	0.0322	NA	NA	0.0343	0.03	3.12	NA	NA	3.32	2.91	1	1	2129	3197	1279	2911.7	NA	NA	NA
A06	Absolute Quantification	ABS	p254 8h	8h	DH5a Lpir	p254-AEB	cysG	Manual	67.9	ddPCR Supermix for Probes	1358	NA	NA	72.6	63.2	809	13618	248	561	3730	9888	2.97	14427	NA	NA	NA	NA	NA	NA	NA	0.179	NA	NA	0.192	0.165	15.2	NA	NA	16.1	14.2	1	1	2884	5161.9	2202.8	2368.7	NA	NA	NA
B06	Absolute Quantification	ABS	p254 8h	8h	DH5a Lpir	p254-AEB	cysG	Manual	58.2	ddPCR Supermix for Probes	1164	NA	NA	62.7	53.8	662	13049	165	497	3099	9950	0.876	13711	NA	NA	NA	NA	NA	NA	NA	0.182	NA	NA	0.197	0.167	15.4	NA	NA	16.5	14.3	1	1	2891	5186.7	2196.4	2340.7	NA	NA	NA
C06	Absolute Quantification	ABS	p254 8h	8h	DH5a Lpir	p254-AEB	cysG	Manual	45	ddPCR Supermix for Probes	900	NA	NA	48.8	41.2	530	13601	107	423	2705	10896	0.165	14131	NA	NA	NA	NA	NA	NA	NA	0.172	NA	NA	0.188	0.156	14.7	NA	NA	15.9	13.5	1	1	2938	5234	2195.1	2309.1	NA	NA	NA
D06	Absolute Quantification	ABS	p254 8h	8h	DH5a Lpir	p254-AEB	cysG	Manual	38.9	ddPCR Supermix for Probes	778	NA	NA	42.3	35.5	500	14862	104	396	2534	12328	1.73	15362	NA	NA	NA	NA	NA	NA	NA	0.176	NA	NA	0.192	0.159	14.9	NA	NA	16.2	13.7	1	1	2980	5377.2	2236.2	2338.5	NA	NA	NA
A06	Absolute Quantification	ABS	p254 8h	8h	DH5a Lpir	p254-AEB	oriT	Manual	380	ddPCR Supermix for Probes	7600	NA	NA	391	368	3978	10449	248	561	3730	9888	2.97	14427	NA	NA	NA	NA	NA	NA	NA	0.179	NA	NA	0.192	0.165	15.2	NA	NA	16.1	14.2	1	1	1809	2900.5	1272.1	1721.1	NA	NA	NA
B06	Absolute Quantification	ABS	p254 8h	8h	DH5a Lpir	p254-AEB	oriT	Manual	320	ddPCR Supermix for Probes	6400	NA	NA	331	309	3264	10447	165	497	3099	9950	0.876	13711	NA	NA	NA	NA	NA	NA	NA	0.182	NA	NA	0.197	0.167	15.4	NA	NA	16.5	14.3	1	1	1784	2913.2	1266.2	1658.3	NA	NA	NA
C06	Absolute Quantification	ABS	p254 8h	8h	DH5a Lpir	p254-AEB	oriT	Manual	261	ddPCR Supermix for Probes	5220	NA	NA	271	251	2812	11319	107	423	2705	10896	0.165	14131	NA	NA	NA	NA	NA	NA	NA	0.172	NA	NA	0.188	0.156	14.7	NA	NA	15.9	13.5	1	1	1817	3009.2	1284.3	1627.5	NA	NA	NA
D06	Absolute Quantification	ABS	p254 8h	8h	DH5a Lpir	p254-AEB	oriT	Manual	222	ddPCR Supermix for Probes	4440	NA	NA	230	213	2638	12724	104	396	2534	12328	1.73	15362	NA	NA	NA	NA	NA	NA	NA	0.176	NA	NA	0.192	0.159	14.9	NA	NA	16.2	13.7	1	1	1830	3096.8	1310.6	1617.4	NA	NA	NA
E06	Absolute Quantification	ABS	p264 8h	8h	DH5a Lpir	p264-AEB	cysG	Manual	46.8	ddPCR Supermix for Probes	936	NA	NA	50.8	42.8	529	13038	247	282	4920	8118	6.62	13567	NA	NA	NA	NA	NA	NA	NA	0.083	NA	NA	0.09	0.076	7.7	NA	NA	8.3	7	1	1	2899	4898.6	2115.8	2224.3	NA	NA	NA
F06	Absolute Quantification	ABS	p264 8h	8h	DH5a Lpir	p264-AEB	cysG	Manual	75	ddPCR Supermix for Probes	1500	NA	NA	79.9	70.2	918	13945	441	477	6129	7816	5.31	14863	NA	NA	NA	NA	NA	NA	NA	0.109	NA	NA	0.117	0.102	9.9	NA	NA	10.5	9.2	1	1	3001	5167.6	2216.9	2399.1	NA	NA	NA
G06	Absolute Quantification	ABS	p264 8h	8h	DH5a Lpir	p264-AEB	cysG	Manual	68.2	ddPCR Supermix for Probes	1364	NA	NA	72.8	63.6	835	13988	427	408	6446	7542	6.23	14823	NA	NA	NA	NA	NA	NA	NA	0.093	NA	NA	0.1	0.086	8.5	NA	NA	9.1	8	1	1	3218	5023.8	2233.8	2390.9	NA	NA	NA
H06	Absolute Quantification	ABS	p264 8h	8h	DH5a Lpir	p264-AEB	cysG	Manual	66	ddPCR Supermix for Probes	1320	NA	NA	70.6	61.4	794	13766	400	394	6329	7437	5.24	14560	NA	NA	NA	NA	NA	NA	NA	0.09	NA	NA	0.097	0.084	8.3	NA	NA	8.9	7.7	1	1	2875	5123.1	2164.2	2325.6	NA	NA	NA
E06	Absolute Quantification	ABS	p264 8h	8h	DH5a Lpir	p264-AEB	oriT	Manual	564	ddPCR Supermix for Probes	11280	NA	NA	580	549	5167	8400	247	282	4920	8118	6.62	13567	NA	NA	NA	NA	NA	NA	NA	0.083	NA	NA	0.09	0.076	7.7	NA	NA	8.3	7	1	1	1844	2912.4	1249.2	1882.6	NA	NA	NA
F06	Absolute Quantification	ABS	p264 8h	8h	DH5a Lpir	p264-AEB	oriT	Manual	686	ddPCR Supermix for Probes	13720	NA	NA	703	670	6570	8293	441	477	6129	7816	5.31	14863	NA	NA	NA	NA	NA	NA	NA	0.109	NA	NA	0.117	0.102	9.9	NA	NA	10.5	9.2	1	1	1881	2986.6	1263.5	2025.1	NA	NA	NA
G06	Absolute Quantification	ABS	p264 8h	8h	DH5a Lpir	p264-AEB	oriT	Manual	733	ddPCR Supermix for Probes	14660	NA	NA	751	715	6873	7950	427	408	6446	7542	6.23	14823	NA	NA	NA	NA	NA	NA	NA	0.093	NA	NA	0.1	0.086	8.5	NA	NA	9.1	8	1	1	2034	3047.3	1329.7	2126.1	NA	NA	NA
H06	Absolute Quantification	ABS	p264 8h	8h	DH5a Lpir	p264-AEB	oriT	Manual	730	ddPCR Supermix for Probes	14600	NA	NA	747	712	6729	7831	400	394	6329	7437	5.24	14560	NA	NA	NA	NA	NA	NA	NA	0.09	NA	NA	0.097	0.084	8.3	NA	NA	8.9	7.7	1	1	1874	3109.3	1278.9	2124.8	NA	NA	NA
A07	Absolute Quantification	ABS	p274 8h	8h	DH5a Lpir	p274-AEB	cysG	Manual	70	ddPCR Supermix for Probes	1400	NA	NA	74.9	65	771	12583	215	556	2683	9900	5.68	13354	NA	NA	NA	NA	NA	NA	NA	0.243	NA	NA	0.262	0.224	19.6	NA	NA	20.8	18.3	1	1	2872	4978.2	2172.2	2334.2	NA	NA	NA
B07	Absolute Quantification	ABS	p274 8h	8h	DH5a Lpir	p274-AEB	cysG	Manual	17.6	ddPCR Supermix for Probes	352	NA	NA	20.2	15.1	191	12636	30	161	676	11960	1.92	12827	NA	NA	NA	NA	NA	NA	NA	0.265	NA	NA	0.307	0.223	20.9	NA	NA	23.6	18.3	1	1	3992	6348.7	2894.3	2945.8	NA	NA	NA
C07	Absolute Quantification	ABS	p274 8h	8h	DH5a Lpir	p274-AEB	cysG	Manual	70.3	ddPCR Supermix for Probes	1406	NA	NA	75.2	65.5	803	13036	235	568	2808	10228	6.74	13839	NA	NA	NA	NA	NA	NA	NA	0.241	NA	NA	0.259	0.222	19.4	NA	NA	20.6	18.2	1	1	2808	4940.5	2119.7	2283.4	NA	NA	NA
D07	Absolute Quantification	ABS	p274 8h	8h	DH5a Lpir	p274-AEB	cysG	Manual	73	ddPCR Supermix for Probes	1460	NA	NA	78	68	791	12434	197	594	2945	9489	1.13	13225	NA	NA	NA	NA	NA	NA	NA	0.227	NA	NA	0.245	0.21	18.5	NA	NA	19.7	17.3	1	1	2815	4913.9	2111.6	2279.2	NA	NA	NA
A07	Absolute Quantification	ABS	p274 8h	8h	DH5a Lpir	p274-AEB	oriT	Manual	288	ddPCR Supermix for Probes	5760	NA	NA	298	277	2898	10456	215	556	2683	9900	5.68	13354	NA	NA	NA	NA	NA	NA	NA	0.243	NA	NA	0.262	0.224	19.6	NA	NA	20.8	18.3	1	1	1772	2832.7	1258.2	1599.9	NA	NA	NA
B07	Absolute Quantification	ABS	p274 8h	8h	DH5a Lpir	p274-AEB	oriT	Manual	66.6	ddPCR Supermix for Probes	1332	NA	NA	71.5	61.7	706	12121	30	161	676	11960	1.92	12827	NA	NA	NA	NA	NA	NA	NA	0.265	NA	NA	0.307	0.223	20.9	NA	NA	23.6	18.3	1	1	2447	4009.1	1739.4	1864.3	NA	NA	NA
C07	Absolute Quantification	ABS	p274 8h	8h	DH5a Lpir	p274-AEB	oriT	Manual	292	ddPCR Supermix for Probes	5840	NA	NA	303	282	3043	10796	235	568	2808	10228	6.74	13839	NA	NA	NA	NA	NA	NA	NA	0.241	NA	NA	0.259	0.222	19.4	NA	NA	20.6	18.2	1	1	1786	2844.1	1251.6	1601.7	NA	NA	NA
D07	Absolute Quantification	ABS	p274 8h	8h	DH5a Lpir	p274-AEB	oriT	Manual	319	ddPCR Supermix for Probes	6380	NA	NA	330	308	3142	10083	197	594	2945	9489	1.13	13225	NA	NA	NA	NA	NA	NA	NA	0.227	NA	NA	0.245	0.21	18.5	NA	NA	19.7	17.3	1	1	1801	2814.9	1255.4	1625.9	NA	NA	NA
E07	Absolute Quantification	ABS	p284 8h	8h	DH5a Lpir	p284-AEB	cysG	Manual	70	ddPCR Supermix for Probes	1400	NA	NA	75	65	741	12146	257	484	3662	8484	4.4	12887	NA	NA	NA	NA	NA	NA	NA	0.163	NA	NA	0.176	0.151	14	NA	NA	15	13.1	1	1	2830	4877.3	2104.2	2263.7	NA	NA	NA
F07	Absolute Quantification	ABS	p284 8h	8h	DH5a Lpir	p284-AEB	cysG	Manual	61.9	ddPCR Supermix for Probes	1238	NA	NA	66.5	57.3	702	12991	270	432	4099	8892	6.1	13693	NA	NA	NA	NA	NA	NA	NA	0.137	NA	NA	0.148	0.126	12	NA	NA	12.9	11.2	1	1	2801	4893.7	2104.4	2247.4	NA	NA	NA
G07	Absolute Quantification	ABS	p284 8h	8h	DH5a Lpir	p284-AEB	cysG	Manual	62.6	ddPCR Supermix for Probes	1252	NA	NA	67.2	57.9	694	12703	292	402	4288	8415	7.68	13397	NA	NA	NA	NA	NA	NA	NA	0.127	NA	NA	0.137	0.117	11.3	NA	NA	12.1	10.5	1	1	3035	5413.8	2294	2455.6	NA	NA	NA
H07	Absolute Quantification	ABS	p284 8h	8h	DH5a Lpir	p284-AEB	cysG	Manual	79	ddPCR Supermix for Probes	1580	NA	NA	84	74	880	12687	339	541	3949	8738	8.22	13567	NA	NA	NA	NA	NA	NA	NA	0.177	NA	NA	0.189	0.164	15	NA	NA	15.9	14.1	1	1	2691	4666.7	2023.8	2195.2	NA	NA	NA
E07	Absolute Quantification	ABS	p284 8h	8h	DH5a Lpir	p284-AEB	oriT	Manual	427	ddPCR Supermix for Probes	8540	NA	NA	440	413	3919	8968	257	484	3662	8484	4.4	12887	NA	NA	NA	NA	NA	NA	NA	0.163	NA	NA	0.176	0.151	14	NA	NA	15	13.1	1	1	1721	2651	1169.9	1620.3	NA	NA	NA
F07	Absolute Quantification	ABS	p284 8h	8h	DH5a Lpir	p284-AEB	oriT	Manual	452	ddPCR Supermix for Probes	9040	NA	NA	466	439	4369	9324	270	432	4099	8892	6.1	13693	NA	NA	NA	NA	NA	NA	NA	0.137	NA	NA	0.148	0.126	12	NA	NA	12.9	11.2	1	1	1807	2765.7	1237	1724.7	NA	NA	NA
G07	Absolute Quantification	ABS	p284 8h	8h	DH5a Lpir	p284-AEB	oriT	Manual	492	ddPCR Supermix for Probes	9840	NA	NA	507	478	4580	8817	292	402	4288	8415	7.68	13397	NA	NA	NA	NA	NA	NA	NA	0.127	NA	NA	0.137	0.117	11.3	NA	NA	12.1	10.5	1	1	1971	3205.5	1352.9	1986.3	NA	NA	NA
H07	Absolute Quantification	ABS	p284 8h	8h	DH5a Lpir	p284-AEB	oriT	Manual	447	ddPCR Supermix for Probes	8940	NA	NA	460	434	4288	9279	339	541	3949	8738	8.22	13567	NA	NA	NA	NA	NA	NA	NA	0.177	NA	NA	0.189	0.164	15	NA	NA	15.9	14.1	1	1	1742	2717	1201	1680.2	NA	NA	NA
E04	Absolute Quantification	ABS	p224 24h	24h	DH5a Lpir	p224-AEB	cysG	Manual	56.8	ddPCR Supermix for Probes	1136	NA	NA	61.1	52.4	650	13151	96	554	1106	12045	3.85	13801	NA	NA	NA	NA	NA	NA	NA	0.53	NA	NA	0.58	0.48	34.6	NA	NA	36.8	32.5	1	1	3033	5319.4	2169.6	2318	NA	NA	NA
F04	Absolute Quantification	ABS	p224 24h	24h	DH5a Lpir	p224-AEB	cysG	Manual	59.6	ddPCR Supermix for Probes	1192	NA	NA	63.8	55.4	774	14895	103	671	1599	13296	1.68	15669	NA	NA	NA	NA	NA	NA	NA	441	NA	NA	478	403	30.6	NA	NA	32.4	28.8	1	1	2916	5286.8	2117.8	2274.3	NA	NA	NA
G04	Absolute Quantification	ABS	p224 24h	24h	DH5a Lpir	p224-AEB	cysG	Manual	60.2	ddPCR Supermix for Probes	1204	NA	NA	64.3	56.2	843	16052	144	699	1944	14108	3.32	16895	NA	NA	NA	NA	NA	NA	NA	388	NA	NA	419	357	28	NA	NA	29.6	26.3	1	1	2914	5473.6	2167.7	2332.7	NA	NA	NA
H04	Absolute Quantification	ABS	p224 24h	24h	DH5a Lpir	p224-AEB	cysG	Manual	55.3	ddPCR Supermix for Probes	1106	NA	NA	59.3	51.3	726	15093	113	613	1096	13997	4.84	15819	NA	NA	NA	NA	NA	NA	NA	0.59	NA	NA	0.65	0.54	37.1	NA	NA	39.3	35	1	1	2993	5529.5	2201.3	2354	NA	NA	NA
E04	Absolute Quantification	ABS	p224 24h	24h	DH5a Lpir	p224-AEB	oriT	Manual	107	ddPCR Supermix for Probes	2140	NA	NA	113	101	1202	12599	96	554	1106	12045	3.85	13801	NA	NA	NA	NA	NA	NA	NA	0.53	NA	NA	0.58	0.48	34.6	NA	NA	36.8	32.5	1	1	1800	2928.2	1254.4	1400.2	NA	NA	NA
F04	Absolute Quantification	ABS	p224 24h	24h	DH5a Lpir	p224-AEB	oriT	Manual	135	ddPCR Supermix for Probes	2700	NA	NA	142	129	1702	13967	103	671	1599	13296	1.68	15669	NA	NA	NA	NA	NA	NA	NA	441	NA	NA	478	403	30.6	NA	NA	32.4	28.8	1	1	1772	2988.9	1234.1	1424.7	NA	NA	NA
G04	Absolute Quantification	ABS	p224 24h	24h	DH5a Lpir	p224-AEB	oriT	Manual	155	ddPCR Supermix for Probes	3100	NA	NA	162	149	2088	14807	144	699	1944	14108	3.32	16895	NA	NA	NA	NA	NA	NA	NA	388	NA	NA	419	357	28	NA	NA	29.6	26.3	1	1	1823	3106.6	1271.2	1498	NA	NA	NA
H04	Absolute Quantification	ABS	p224 24h	24h	DH5a Lpir	p224-AEB	oriT	Manual	94	ddPCR Supermix for Probes	1880	NA	NA	99	88	1209	14610	113	613	1096	13997	4.84	15819	NA	NA	NA	NA	NA	NA	NA	0.59	NA	NA	0.65	0.54	37.1	NA	NA	39.3	35	1	1	1830	3191	1293.2	1438.2	NA	NA	NA
A05	Absolute Quantification	ABS	p234 24h	24h	DH5a Lpir	p234-AEB	cysG	Manual	56.1	ddPCR Supermix for Probes	1122	NA	NA	60.1	52.1	750	15360	227	523	3471	11889	5.44	16110	NA	NA	NA	NA	NA	NA	NA	183	NA	NA	197	168	15.5	NA	NA	16.5	14.4	1	1	2864	5119	2127.6	2266.9	NA	NA	NA
B05	Absolute Quantification	ABS	p234 24h	24h	DH5a Lpir	p234-AEB	cysG	Manual	71.5	ddPCR Supermix for Probes	1430	NA	NA	76.4	66.7	841	13420	212	629	2228	11192	7.18	14261	NA	NA	NA	NA	NA	NA	NA	324	NA	NA	349	299	24.5	NA	NA	25.9	23	1	1	2710	4721.8	1997.2	2157.9	NA	NA	NA
C05	Absolute Quantification	ABS	p234 24h	24h	DH5a Lpir	p234-AEB	cysG	Manual	72.5	ddPCR Supermix for Probes	1450	NA	NA	77.4	67.6	850	13376	267	583	3502	9874	4.99	14226	NA	NA	NA	NA	NA	NA	NA	0.2	NA	NA	215	185	16.7	NA	NA	17.7	15.6	1	1	2806	4950.7	2085.9	2257.1	NA	NA	NA
D05	Absolute Quantification	ABS	p234 24h	24h	DH5a Lpir	p234-AEB	cysG	Manual	76.9	ddPCR Supermix for Probes	1538	NA	NA	81.8	72	954	14123	272	682	3282	10841	5.12	15077	NA	NA	NA	NA	NA	NA	NA	243	NA	NA	261	226	19.6	NA	NA	20.7	18.4	1	1	2722	4736.1	2018.8	2190.7	NA	NA	NA
A05	Absolute Quantification	ABS	p234 24h	24h	DH5a Lpir	p234-AEB	oriT	Manual	307	ddPCR Supermix for Probes	6140	NA	NA	317	297	3698	12412	227	523	3471	11889	5.44	16110	NA	NA	NA	NA	NA	NA	NA	183	NA	NA	197	168	15.5	NA	NA	16.5	14.4	1	1	1747	2878.4	1232.2	1610.1	NA	NA	NA
B05	Absolute Quantification	ABS	p234 24h	24h	DH5a Lpir	p234-AEB	oriT	Manual	221	ddPCR Supermix for Probes	4420	NA	NA	230	212	2440	11821	212	629	2228	11192	7.18	14261	NA	NA	NA	NA	NA	NA	NA	324	NA	NA	349	299	24.5	NA	NA	25.9	23	1	1	1660	2592.9	1151.2	1397.8	NA	NA	NA
C05	Absolute Quantification	ABS	p234 24h	24h	DH5a Lpir	p234-AEB	oriT	Manual	362	ddPCR Supermix for Probes	7240	NA	NA	374	351	3769	10457	267	583	3502	9874	4.99	14226	NA	NA	NA	NA	NA	NA	NA	0.2	NA	NA	215	185	16.7	NA	NA	17.7	15.6	1	1	1794	2817.2	1215.3	1639.7	NA	NA	NA
D05	Absolute Quantification	ABS	p234 24h	24h	DH5a Lpir	p234-AEB	oriT	Manual	316	ddPCR Supermix for Probes	6320	NA	NA	327	306	3554	11523	272	682	3282	10841	5.12	15077	NA	NA	NA	NA	NA	NA	NA	243	NA	NA	261	226	19.6	NA	NA	20.7	18.4	1	1	1729	2690.9	1181.3	1537.1	NA	NA	NA
E05	Absolute Quantification	ABS	p244 24h	24h	DH5a Lpir	p244-AEB	cysG	Manual	65.3	ddPCR Supermix for Probes	1306	NA	NA	69.9	60.8	788	13799	599	189	10306	3493	3.34	14587	NA	NA	NA	NA	NA	NA	NA	0.0403	NA	NA	0.0433	0.0374	3.88	NA	NA	4.15	3.61	1	1	2908	5007.1	2193.1	2345.1	NA	NA	NA
F05	Absolute Quantification	ABS	p244 24h	24h	DH5a Lpir	p244-AEB	cysG	Manual	70.8	ddPCR Supermix for Probes	1416	NA	NA	75.3	66.2	930	14998	760	170	12232	2766	607	15928	NA	NA	NA	NA	NA	NA	NA	0.0356	NA	NA	38	0.0332	3.44	NA	NA	3.66	3.21	1	1	2817	4785.6	2132.2	2287.1	NA	NA	NA
G05	Absolute Quantification	ABS	p244 24h	24h	DH5a Lpir	p244-AEB	cysG	Manual	72.8	ddPCR Supermix for Probes	1456	NA	NA	77.6	68	886	13877	712	174	11140	2737	302	14763	NA	NA	NA	NA	NA	NA	NA	0.0381	NA	NA	0.0407	0.0355	3.67	NA	NA	3.92	3.43	1	1	2845	4906.3	2146	2311.7	NA	NA	NA
H05	Absolute Quantification	ABS	p244 24h	24h	DH5a Lpir	p244-AEB	cysG	Manual	70.3	ddPCR Supermix for Probes	1406	NA	NA	75	65.6	865	14056	676	189	10711	3345	5.6	14921	NA	NA	NA	NA	NA	NA	NA	0.0415	NA	NA	0.0443	0.0386	3.98	NA	NA	4.25	3.72	1	1	2897	5097	2184.5	2353.3	NA	NA	NA
E05	Absolute Quantification	ABS	p244 24h	24h	DH5a Lpir	p244-AEB	oriT	Manual	1620	ddPCR Supermix for Probes	32400	NA	NA	1653	1587	10905	3682	599	189	10306	3493	3.34	14587	NA	NA	NA	NA	NA	NA	NA	0.0403	NA	NA	0.0433	0.0374	3.88	NA	NA	4.15	3.61	1	1	2013	2984.5	1249.4	2546.5	NA	NA	NA
F05	Absolute Quantification	ABS	p244 24h	24h	DH5a Lpir	p244-AEB	oriT	Manual	1989	ddPCR Supermix for Probes	39780	NA	NA	2029	1952	12992	2936	760	170	12232	2766	607	15928	NA	NA	NA	NA	NA	NA	NA	0.0356	NA	NA	38	0.0332	3.44	NA	NA	3.66	3.21	1	1	2087	2969	1220.9	2646.7	NA	NA	NA
G05	Absolute Quantification	ABS	p244 24h	24h	DH5a Lpir	p244-AEB	oriT	Manual	1910	ddPCR Supermix for Probes	38200	NA	NA	1949	1872	11852	2911	712	174	11140	2737	302	14763	NA	NA	NA	NA	NA	NA	NA	0.0381	NA	NA	0.0407	0.0355	3.67	NA	NA	3.92	3.43	1	1	2041	3034.6	1233.5	2679.5	NA	NA	NA
H05	Absolute Quantification	ABS	p244 24h	24h	DH5a Lpir	p244-AEB	oriT	Manual	1695	ddPCR Supermix for Probes	33900	NA	NA	1729	1661	11387	3534	676	189	10711	3345	5.6	14921	NA	NA	NA	NA	NA	NA	NA	0.0415	NA	NA	0.0443	0.0386	3.98	NA	NA	4.25	3.72	1	1	2027	3184.6	1265.7	2730.1	NA	NA	NA
A06	Absolute Quantification	ABS	p254 24h	24h	DH5a Lpir	p254-AEB	cysG	Manual	66.3	ddPCR Supermix for Probes	1326	NA	NA	71.1	61.6	738	12723	215	523	3030	9693	4.51	13461	NA	NA	NA	NA	NA	NA	NA	204	NA	NA	221	188	17	NA	NA	18.1	15.8	1	1	3075	5064.6	2108.3	2270.4	NA	NA	NA
B06	Absolute Quantification	ABS	p254 24h	24h	DH5a Lpir	p254-AEB	cysG	Manual	70.2	ddPCR Supermix for Probes	1404	NA	NA	74.9	65.4	840	13668	317	523	3906	9762	8.77	14508	NA	NA	NA	NA	NA	NA	NA	173	NA	NA	186	161	14.8	NA	NA	15.7	13.8	1	1	3108	4908.8	2120.6	2282	NA	NA	NA
C06	Absolute Quantification	ABS	p254 24h	24h	DH5a Lpir	p254-AEB	cysG	Manual	65.9	ddPCR Supermix for Probes	1318	NA	NA	70.8	61.1	713	12370	215	498	3275	9095	3.21	13083	NA	NA	NA	NA	NA	NA	NA	181	NA	NA	195	166	15.3	NA	NA	16.3	14.3	1	1	2992	5193.3	2164.4	2329.5	NA	NA	NA
D06	Absolute Quantification	ABS	p254 24h	24h	DH5a Lpir	p254-AEB	cysG	Manual	75.1	ddPCR Supermix for Probes	1502	NA	NA	80	70.1	889	13495	321	568	4176	9319	5.45	14384	NA	NA	NA	NA	NA	NA	NA	0.17	NA	NA	182	158	14.5	NA	NA	15.4	13.6	1	1	2995	4946.1	2136.4	2310.1	NA	NA	NA
A06	Absolute Quantification	ABS	p254 24h	24h	DH5a Lpir	p254-AEB	oriT	Manual	325	ddPCR Supermix for Probes	6500	NA	NA	336	313	3245	10216	215	523	3030	9693	4.51	13461	NA	NA	NA	NA	NA	NA	NA	204	NA	NA	221	188	17	NA	NA	18.1	15.8	1	1	1762	2768	1170	1555.2	NA	NA	NA
B06	Absolute Quantification	ABS	p254 24h	24h	DH5a Lpir	p254-AEB	oriT	Manual	405	ddPCR Supermix for Probes	8100	NA	NA	417	393	4223	10285	317	523	3906	9762	8.77	14508	NA	NA	NA	NA	NA	NA	NA	173	NA	NA	186	161	14.8	NA	NA	15.7	13.8	1	1	1943	2852.8	1249.7	1716.3	NA	NA	NA
C06	Absolute Quantification	ABS	p254 24h	24h	DH5a Lpir	p254-AEB	oriT	Manual	365	ddPCR Supermix for Probes	7300	NA	NA	377	353	3490	9593	215	498	3275	9095	3.21	13083	NA	NA	NA	NA	NA	NA	NA	181	NA	NA	195	166	15.3	NA	NA	16.3	14.3	1	1	1884	3035.5	1273.6	1743.6	NA	NA	NA
D06	Absolute Quantification	ABS	p254 24h	24h	DH5a Lpir	p254-AEB	oriT	Manual	441	ddPCR Supermix for Probes	8820	NA	NA	454	428	4497	9887	321	568	4176	9319	5.45	14384	NA	NA	NA	NA	NA	NA	NA	0.17	NA	NA	182	158	14.5	NA	NA	15.4	13.6	1	1	1905	2933.5	1257.7	1781.7	NA	NA	NA
E06	Absolute Quantification	ABS	p264 24h	24h	DH5a Lpir	p264-AEB	cysG	Manual	63.6	ddPCR Supermix for Probes	1272	NA	NA	68.1	59.1	762	13717	346	416	4868	8849	9.56	14479	NA	NA	NA	NA	NA	NA	NA	121	NA	NA	0.13	112	10.8	NA	NA	11.5	10.1	1	1	3067	5179.5	2216.7	2372.6	NA	NA	NA
F06	Absolute Quantification	ABS	p264 24h	24h	DH5a Lpir	p264-AEB	cysG	Manual	61	ddPCR Supermix for Probes	1220	NA	NA	65.5	56.6	720	13522	362	358	5457	8065	9.94	14242	NA	NA	NA	NA	NA	NA	NA	99	NA	NA	106	91	9	NA	NA	9.6	8.4	1	1	2964	5217.7	2210.3	2362.3	NA	NA	NA
G06	Absolute Quantification	ABS	p264 24h	24h	DH5a Lpir	p264-AEB	cysG	Manual	77	ddPCR Supermix for Probes	1540	NA	NA	82	71	788	11679	409	379	5466	6213	7.15	12467	NA	NA	NA	NA	NA	NA	NA	102	NA	NA	0.11	95	9.3	NA	NA	9.9	8.7	1	1	2965	5159.6	2204.8	2391.6	NA	NA	NA
H06	Absolute Quantification	ABS	p264 24h	24h	DH5a Lpir	p264-AEB	cysG	Manual	66.4	ddPCR Supermix for Probes	1328	NA	NA	71.1	61.7	765	13174	375	390	5068	8106	11.1	13939	NA	NA	NA	NA	NA	NA	NA	114	NA	NA	123	105	10.2	NA	NA	10.9	9.5	1	1	2995	5357.6	2235.4	2406.8	NA	NA	NA
E06	Absolute Quantification	ABS	p264 24h	24h	DH5a Lpir	p264-AEB	oriT	Manual	525	ddPCR Supermix for Probes	10500	NA	NA	540	511	5214	9265	346	416	4868	8849	9.56	14479	NA	NA	NA	NA	NA	NA	NA	121	NA	NA	0.13	112	10.8	NA	NA	11.5	10.1	1	1	1927	3113.9	1295.5	1950.3	NA	NA	NA
F06	Absolute Quantification	ABS	p264 24h	24h	DH5a Lpir	p264-AEB	oriT	Manual	618	ddPCR Supermix for Probes	12360	NA	NA	634	602	5819	8423	362	358	5457	8065	9.94	14242	NA	NA	NA	NA	NA	NA	NA	99	NA	NA	106	91	9	NA	NA	9.6	8.4	1	1	1899	3081.6	1279.3	2015.7	NA	NA	NA
G06	Absolute Quantification	ABS	p264 24h	24h	DH5a Lpir	p264-AEB	oriT	Manual	750	ddPCR Supermix for Probes	15000	NA	NA	769	730	5875	6592	409	379	5466	6213	7.15	12467	NA	NA	NA	NA	NA	NA	NA	102	NA	NA	0.11	95	9.3	NA	NA	9.9	8.7	1	1	1928	3068	1275	2119.9	NA	NA	NA
H06	Absolute Quantification	ABS	p264 24h	24h	DH5a Lpir	p264-AEB	oriT	Manual	582	ddPCR Supermix for Probes	11640	NA	NA	598	567	5443	8496	375	390	5068	8106	11.1	13939	NA	NA	NA	NA	NA	NA	NA	114	NA	NA	123	105	10.2	NA	NA	10.9	9.5	1	1	1908	3248	1306.2	2064.4	NA	NA	NA
A07	Absolute Quantification	ABS	p274 24h	24h	DH5a Lpir	p274-AEB	cysG	Manual	57.6	ddPCR Supermix for Probes	1152	NA	NA	62	53.2	656	13080	156	500	1765	11315	6.7	13736	NA	NA	NA	NA	NA	NA	NA	325	NA	NA	354	296	24.5	NA	NA	26.2	22.9	1	1	2925	4867.6	2072.9	2206.3	NA	NA	NA
B07	Absolute Quantification	ABS	p274 24h	24h	DH5a Lpir	p274-AEB	cysG	Manual	58.7	ddPCR Supermix for Probes	1174	NA	NA	63.1	54.3	689	13464	161	528	1773	11691	6.75	14153	NA	NA	NA	NA	NA	NA	NA	0.34	NA	NA	369	0.31	25.4	NA	NA	27	23.7	1	1	2769	4908.5	2073.9	2211.9	NA	NA	NA
C07	Absolute Quantification	ABS	p274 24h	24h	DH5a Lpir	p274-AEB	cysG	Manual	60.4	ddPCR Supermix for Probes	1208	NA	NA	64.8	55.9	708	13449	176	532	1826	11623	7.71	14157	NA	NA	NA	NA	NA	NA	NA	336	NA	NA	365	308	25.2	NA	NA	26.8	23.6	1	1	2944	4712.6	2012.9	2147.9	NA	NA	NA
D07	Absolute Quantification	ABS	p274 24h	24h	DH5a Lpir	p274-AEB	cysG	Manual	60.1	ddPCR Supermix for Probes	1202	NA	NA	64.6	55.6	680	12980	218	462	1849	11131	12.2	13660	NA	NA	NA	NA	NA	NA	NA	311	NA	NA	338	284	23.7	NA	NA	25.3	22.2	1	1	3048	4602.6	2059.7	2186.3	NA	NA	NA
A07	Absolute Quantification	ABS	p274 24h	24h	DH5a Lpir	p274-AEB	oriT	Manual	177	ddPCR Supermix for Probes	3540	NA	NA	185	169	1921	11815	156	500	1765	11315	6.7	13736	NA	NA	NA	NA	NA	NA	NA	325	NA	NA	354	296	24.5	NA	NA	26.2	22.9	1	1	1763	2792.3	1210	1431.3	NA	NA	NA
B07	Absolute Quantification	ABS	p274 24h	24h	DH5a Lpir	p274-AEB	oriT	Manual	173	ddPCR Supermix for Probes	3460	NA	NA	181	165	1934	12219	161	528	1773	11691	6.75	14153	NA	NA	NA	NA	NA	NA	NA	0.34	NA	NA	369	0.31	25.4	NA	NA	27	23.7	1	1	1700	2764.6	1203.2	1416.6	NA	NA	NA
C07	Absolute Quantification	ABS	p274 24h	24h	DH5a Lpir	p274-AEB	oriT	Manual	179	ddPCR Supermix for Probes	3580	NA	NA	187	172	2002	12155	176	532	1826	11623	7.71	14157	NA	NA	NA	NA	NA	NA	NA	336	NA	NA	365	308	25.2	NA	NA	26.8	23.6	1	1	1805	2702	1189.4	1403.3	NA	NA	NA
D07	Absolute Quantification	ABS	p274 24h	24h	DH5a Lpir	p274-AEB	oriT	Manual	193	ddPCR Supermix for Probes	3860	NA	NA	201	185	2067	11593	218	462	1849	11131	12.2	13660	NA	NA	NA	NA	NA	NA	NA	311	NA	NA	338	284	23.7	NA	NA	25.3	22.2	1	1	1907	2701.1	1219.7	1443.9	NA	NA	NA
E07	Absolute Quantification	ABS	p284 24h	24h	DH5a Lpir	p284-AEB	cysG	Manual	80	ddPCR Supermix for Probes	1600	NA	NA	85	75	911	12974	439	472	4952	8022	12.6	13885	NA	NA	NA	NA	NA	NA	NA	138	NA	NA	148	128	12.1	NA	NA	12.9	11.4	1	1	2910	5023.8	2150.1	2338.7	NA	NA	NA
F07	Absolute Quantification	ABS	p284 24h	24h	DH5a Lpir	p284-AEB	cysG	Manual	66.3	ddPCR Supermix for Probes	1326	NA	NA	70.9	61.7	795	13720	250	545	3470	10250	5.32	14515	NA	NA	NA	NA	NA	NA	NA	0.19	NA	NA	205	176	16	NA	NA	17	15	1	1	2931	5214.8	2181.4	2347.6	NA	NA	NA
G07	Absolute Quantification	ABS	p284 24h	24h	DH5a Lpir	p284-AEB	cysG	Manual	76.9	ddPCR Supermix for Probes	1538	NA	NA	81.8	72	937	13871	343	594	3386	10485	12.1	14808	NA	NA	NA	NA	NA	NA	NA	225	NA	NA	241	209	18.4	NA	NA	19.5	17.3	1	1	2875	5144.3	2143.8	2333.7	NA	NA	NA
H07	Absolute Quantification	ABS	p284 24h	24h	DH5a Lpir	p284-AEB	cysG	Manual	71.8	ddPCR Supermix for Probes	1436	NA	NA	76.6	67	869	13815	313	556	2910	10905	13.3	14684	NA	NA	NA	NA	NA	NA	NA	246	NA	NA	265	228	19.8	NA	NA	20.9	18.6	1	1	2892	5178.2	2140.2	2320	NA	NA	NA
E07	Absolute Quantification	ABS	p284 24h	24h	DH5a Lpir	p284-AEB	oriT	Manual	578	ddPCR Supermix for Probes	11560	NA	NA	594	563	5391	8494	439	472	4952	8022	12.6	13885	NA	NA	NA	NA	NA	NA	NA	138	NA	NA	148	128	12.1	NA	NA	12.9	11.4	1	1	1871	2895.4	1254.7	1891.8	NA	NA	NA
F07	Absolute Quantification	ABS	p284 24h	24h	DH5a Lpir	p284-AEB	oriT	Manual	348	ddPCR Supermix for Probes	6960	NA	NA	360	337	3720	10795	250	545	3470	10250	5.32	14515	NA	NA	NA	NA	NA	NA	NA	0.19	NA	NA	205	176	16	NA	NA	17	15	1	1	1840	3067.5	1280.9	1738.8	NA	NA	NA
G07	Absolute Quantification	ABS	p284 24h	24h	DH5a Lpir	p284-AEB	oriT	Manual	341	ddPCR Supermix for Probes	6820	NA	NA	352	330	3729	11079	343	594	3386	10485	12.1	14808	NA	NA	NA	NA	NA	NA	NA	225	NA	NA	241	209	18.4	NA	NA	19.5	17.3	1	1	1829	2997.8	1262.2	1699.3	NA	NA	NA
H07	Absolute Quantification	ABS	p284 24h	24h	DH5a Lpir	p284-AEB	oriT	Manual	292	ddPCR Supermix for Probes	5840	NA	NA	302	281	3223	11461	313	556	2910	10905	13.3	14684	NA	NA	NA	NA	NA	NA	NA	246	NA	NA	265	228	19.8	NA	NA	20.9	18.6	1	1	1816	3061	1253.9	1650.6	NA	NA	NA
[truncated: 15 more columns]

## Sheet: 11.11.2015_Subpopulations
Well	ExptType	Experiment	Sample	Subpopulation	Replicate	TargetType	Target	Status	Concentration	Supermix	CopiesPer20uLWell	TotalConfMax	TotalConfMin	PoissonConfMax	PoissonConfMin	Positives	Negatives	Ch1.Ch2.	Ch1.Ch2..1	Ch1.Ch2..2	Ch1.Ch2..3	Linkage	AcceptedDroplets	CNV	TotalCNVMax	TotalCNVMin	PoissonCNVMax	PoissonCNVMin	ReferenceCopies	UnknownCopies	Ratio	TotalRatioMax	TotalRatioMin	PoissonRatioMax	PoissonRatioMin	FractionalAbundance	TotalFractionalAbundanceMax	TotalFractionalAbundanceMin	PoissonFractionalAbundanceMax	PoissonFractionalAbundanceMin	ReferenceAssayNumber	TargetAssayNumber	Threshold	MeanAmplitudeofPositives	MeanAmplitudeofNegatives	MeanAmplitudeTotal	ExperimentComments	MergedWells	TotalConfMax68
A06	Absolute Quantification	ABS	controls	beads	1	Ch1Unknown	cysG	Manual	0.15	ddPCR Supermix for Probes	3	NA	NA	0.49	0.02	2	15336	0	2	0	15336	0	15338	NA	NA	NA	NA	NA	NA	NA	NA	NA	NA	NA	NA	NA	NA	NA	NA	NA	1	1	2859	6286	2329.2	2329.7	NA	NA	NA
B06	Absolute Quantification	ABS	controls	beads	1	Ch1Unknown	cysG	Manual	0.29	ddPCR Supermix for Probes	5.8	NA	NA	0.69	0.09	4	16010	0	4	2	16008	0	16014	NA	NA	NA	NA	NA	NA	NA	2	NA	NA	5.7	0	67	NA	NA	108	26	1	1	2859	3192	2346.5	2346.7	NA	NA	NA
C06	Absolute Quantification	ABS	controls	beads	1	Ch1Unknown	cysG	Manual	0	ddPCR Supermix for Probes	0	NA	NA	0.24	0	0	14816	0	0	2	14814	0	14816	NA	NA	NA	NA	NA	NA	NA	NA	NA	NA	NA	NA	NA	NA	NA	NA	NA	1	1	2859	0	2394.3	2394.3	NA	NA	NA
D06	Absolute Quantification	ABS	controls	beads	1	Ch1Unknown	cysG	Manual	0.23	ddPCR Supermix for Probes	4.6	NA	NA	0.6	0.05	3	15621	0	3	10	15611	0	15624	NA	NA	NA	NA	NA	NA	NA	0.3	NA	NA	0.71	0	23	NA	NA	47	0	1	1	2859	4277.5	2364.7	2365	NA	NA	NA
A06	Absolute Quantification	ABS	controls	beads	1	Ch2Unknown	oriT	Manual	0	ddPCR Supermix for Probes	0	NA	NA	0.23	0	0	15338	0	2	0	15336	0	15338	NA	NA	NA	NA	NA	NA	NA	NA	NA	NA	NA	NA	NA	NA	NA	NA	NA	1	1	2007	0	1384.2	1384.2	NA	NA	NA
B06	Absolute Quantification	ABS	controls	beads	1	Ch2Unknown	oriT	Manual	0.15	ddPCR Supermix for Probes	3	NA	NA	0.47	0.02	2	16012	0	4	2	16008	0	16014	NA	NA	NA	NA	NA	NA	NA	2	NA	NA	5.7	0	67	NA	NA	108	26	1	1	2007	2831.8	1396.3	1396.4	NA	NA	NA
C06	Absolute Quantification	ABS	controls	beads	1	Ch2Unknown	oriT	Manual	0.16	ddPCR Supermix for Probes	3.2	NA	NA	0.51	0.02	2	14814	0	0	2	14814	0	14816	NA	NA	NA	NA	NA	NA	NA	NA	NA	NA	NA	NA	NA	NA	NA	NA	NA	1	1	2007	3580.8	1411.7	1412	NA	NA	NA
D06	Absolute Quantification	ABS	controls	beads	1	Ch2Unknown	oriT	Manual	0.75	ddPCR Supermix for Probes	15	NA	NA	1.33	0.37	10	15614	0	3	10	15611	0	15624	NA	NA	NA	NA	NA	NA	NA	0.3	NA	NA	0.71	0	23	NA	NA	47	0	1	1	2007	3518.9	1404.3	1405.6	NA	NA	NA
E06	Absolute Quantification	ABS	controls	beads + pDNA	1	Ch1Unknown	cysG	Manual	0.24	ddPCR Supermix for Probes	4.8	NA	NA	0.63	0.06	3	14918	0	3	944	13974	0	14921	NA	NA	NA	NA	NA	NA	NA	0.0031	NA	NA	0.0068	0	0.31	NA	NA	0.68	0	1	1	2859	5848	2219.6	2220.3	NA	NA	NA
F06	Absolute Quantification	ABS	controls	beads + pDNA	1	Ch1Unknown	cysG	Manual	0.35	ddPCR Supermix for Probes	7	NA	NA	0.82	0.1	4	13595	0	4	820	12775	0	13599	NA	NA	NA	NA	NA	NA	NA	0.0047	NA	NA	0.0096	0	0.47	NA	NA	0.95	0	1	1	2859	5097.2	2144.7	2145.6	NA	NA	NA
G06	Absolute Quantification	ABS	controls	beads + pDNA	1	Ch1Unknown	cysG	Manual	0.68	ddPCR Supermix for Probes	13.6	NA	NA	1.24	0.33	9	15475	3	6	951	14524	0.198	15484	NA	NA	NA	NA	NA	NA	NA	0.009	NA	NA	0.015	0.003	0.9	NA	NA	1.5	0.3	1	1	2859	5088.6	2085.8	2087.5	NA	NA	NA
H06	Absolute Quantification	ABS	controls	beads + pDNA	1	Ch1Unknown	cysG	Manual	0.3	ddPCR Supermix for Probes	6	NA	NA	0.7	0.09	4	15850	0	4	1115	14735	0	15854	NA	NA	NA	NA	NA	NA	NA	0.0035	NA	NA	0.007	0	0.34	NA	NA	0.7	0	1	1	2859	5471.1	2119.5	2120.3	NA	NA	NA
E06	Absolute Quantification	ABS	controls	beads + pDNA	1	Ch2Unknown	oriT	Manual	76.9	ddPCR Supermix for Probes	1538	NA	NA	81.8	72	944	13977	0	3	944	13974	0	14921	NA	NA	NA	NA	NA	NA	NA	0.0031	NA	NA	0.0068	0	0.31	NA	NA	0.68	0	1	1	2007	3117.7	1291.2	1406.7	NA	NA	NA
F06	Absolute Quantification	ABS	controls	beads + pDNA	1	Ch2Unknown	oriT	Manual	73	ddPCR Supermix for Probes	1460	NA	NA	78	68	820	12779	0	4	820	12775	0	13599	NA	NA	NA	NA	NA	NA	NA	0.0047	NA	NA	0.0096	0	0.47	NA	NA	0.95	0	1	1	2007	3079.8	1258	1367.9	NA	NA	NA
G06	Absolute Quantification	ABS	controls	beads + pDNA	1	Ch2Unknown	oriT	Manual	74.8	ddPCR Supermix for Probes	1496	NA	NA	79.6	70.1	954	14530	3	6	951	14524	0.198	15484	NA	NA	NA	NA	NA	NA	NA	0.009	NA	NA	0.015	0.003	0.9	NA	NA	1.5	0.3	1	1	2007	3025.2	1226.9	1337.7	NA	NA	NA
H06	Absolute Quantification	ABS	controls	beads + pDNA	1	Ch2Unknown	oriT	Manual	86	ddPCR Supermix for Probes	1720	NA	NA	91	81	1115	14739	0	4	1115	14735	0	15854	NA	NA	NA	NA	NA	NA	NA	0.0035	NA	NA	0.007	0	0.34	NA	NA	0.7	0	1	1	2007	3098.6	1244.5	1374.9	NA	NA	NA
A07	Absolute Quantification	ABS	controls	gDNA	1	Ch1Unknown	cysG	Manual	157	ddPCR Supermix for Probes	3140	NA	NA	165	150	1748	12208	0	1748	2	12206	0	13956	NA	NA	NA	NA	NA	NA	NA	900	NA	NA	2400	0	99.89	NA	NA	100.06	99.73	1	1	2859	5547.3	2163.3	2587.1	NA	NA	NA
B07	Absolute Quantification	ABS	controls	gDNA	1	Ch1Unknown	cysG	Manual	162	ddPCR Supermix for Probes	3240	NA	NA	170	155	1908	12902	2	1906	3	12899	0.124	14810	NA	NA	NA	NA	NA	NA	NA	410	NA	NA	780	40	99.76	NA	NA	99.98	99.53	1	1	2859	5621.9	2187.5	2629.9	NA	NA	NA
C07	Absolute Quantification	ABS	controls	gDNA	1	Ch1Unknown	cysG	Manual	176	ddPCR Supermix for Probes	3520	NA	NA	184	169	2113	13078	0	2113	0	13078	0	15191	NA	NA	NA	NA	NA	NA	NA	NA	NA	NA	NA	NA	NA	NA	NA	NA	NA	1	1	2859	6018.6	2312	2827.6	NA	NA	NA
D07	Absolute Quantification	ABS	controls	gDNA	1	Ch1Unknown	cysG	Manual	162	ddPCR Supermix for Probes	3240	NA	NA	170	155	1734	11719	0	1734	3	11716	0	13453	NA	NA	NA	NA	NA	NA	NA	600	NA	NA	1400	0	99.84	NA	NA	100.03	99.64	1	1	2859	5635.9	2184.2	2629.1	NA	NA	NA
A07	Absolute Quantification	ABS	controls	gDNA	1	Ch2Unknown	oriT	Manual	0.17	ddPCR Supermix for Probes	3.4	NA	NA	0.54	0.03	2	13954	0	1748	2	12206	0	13956	NA	NA	NA	NA	NA	NA	NA	900	NA	NA	2400	0	99.89	NA	NA	100.06	99.73	1	1	2007	2980.8	1312.8	1313.1	NA	NA	NA
B07	Absolute Quantification	ABS	controls	gDNA	1	Ch2Unknown	oriT	Manual	0.4	ddPCR Supermix for Probes	8	NA	NA	0.86	0.14	5	14805	2	1906	3	12899	0.124	14810	NA	NA	NA	NA	NA	NA	NA	410	NA	NA	780	40	99.76	NA	NA	99.98	99.53	1	1	2007	5083.6	1325.9	1327.1	NA	NA	NA
C07	Absolute Quantification	ABS	controls	gDNA	1	Ch2Unknown	oriT	Manual	0	ddPCR Supermix for Probes	0	NA	NA	0.23	0	0	15191	0	2113	0	13078	0	15191	NA	NA	NA	NA	NA	NA	NA	NA	NA	NA	NA	NA	NA	NA	NA	NA	NA	1	1	2007	0	1389.7	1389.7	NA	NA	NA
D07	Absolute Quantification	ABS	controls	gDNA	1	Ch2Unknown	oriT	Manual	0.26	ddPCR Supermix for Probes	5.2	NA	NA	0.7	0.06	3	13450	0	1734	3	11716	0	13453	NA	NA	NA	NA	NA	NA	NA	600	NA	NA	1400	0	99.84	NA	NA	100.03	99.64	1	1	2007	2790.1	1320.4	1320.7	NA	NA	NA
E07	Absolute Quantification	ABS	controls	gDNA + pDNA	1	Ch1Unknown	cysG	Manual	166	ddPCR Supermix for Probes	3320	NA	NA	174	159	2066	13606	146	1920	991	12615	0	15672	NA	NA	NA	NA	NA	NA	NA	1.88	NA	NA	2.01	1.74	65.2	NA	NA	66.9	63.6	1	1	2859	5744.1	2215.9	2681	NA	NA	NA
F07	Absolute Quantification	ABS	controls	gDNA + pDNA	1	Ch1Unknown	cysG	Manual	165	ddPCR Supermix for Probes	3300	NA	NA	172	157	1925	12808	124	1801	803	12005	0.282	14733	NA	NA	NA	NA	NA	NA	NA	2.15	NA	NA	2.32	1.99	68.3	NA	NA	70	66.6	1	1	2859	5688	2190.7	2647.6	NA	NA	NA
G07	Absolute Quantification	ABS	controls	gDNA + pDNA	1	Ch1Unknown	cysG	Manual	199	ddPCR Supermix for Probes	3980	NA	NA	207	191	2396	13009	175	2221	945	12064	0.0782	15405	NA	NA	NA	NA	NA	NA	NA	2.24	NA	NA	2.4	2.08	69.1	NA	NA	70.6	67.6	1	1	2859	5476.8	2116.2	2638.9	NA	NA	NA
H07	Absolute Quantification	ABS	controls	gDNA + pDNA	1	Ch1Unknown	cysG	Manual	207	ddPCR Supermix for Probes	4140	NA	NA	215	199	2306	11991	202	2104	930	11061	2.07	14297	NA	NA	NA	NA	NA	NA	NA	2.13	NA	NA	2.28	1.98	68.1	NA	NA	69.6	66.5	1	1	2859	5341.7	2092.7	2616.8	NA	NA	NA
E07	Absolute Quantification	ABS	controls	gDNA + pDNA	1	Ch2Unknown	oriT	Manual	89	ddPCR Supermix for Probes	1780	NA	NA	94	83	1137	14535	146	1920	991	12615	0	15672	NA	NA	NA	NA	NA	NA	NA	1.88	NA	NA	2.01	1.74	65.2	NA	NA	66.9	63.6	1	1	2007	2999.5	1330.5	1451.6	NA	NA	NA
F07	Absolute Quantification	ABS	controls	gDNA + pDNA	1	Ch2Unknown	oriT	Manual	76.5	ddPCR Supermix for Probes	1530	NA	NA	81.4	71.5	927	13806	124	1801	803	12005	0.282	14733	NA	NA	NA	NA	NA	NA	NA	2.15	NA	NA	2.32	1.99	68.3	NA	NA	70	66.6	1	1	2007	3030.9	1328.8	1435.9	NA	NA	NA
G07	Absolute Quantification	ABS	controls	gDNA + pDNA	1	Ch2Unknown	oriT	Manual	89	ddPCR Supermix for Probes	1780	NA	NA	94	84	1120	14285	175	2221	945	12064	0.0782	15405	NA	NA	NA	NA	NA	NA	NA	2.24	NA	NA	2.4	2.08	69.1	NA	NA	70.6	67.6	1	1	2007	2962.1	1296.3	1417.4	NA	NA	NA
H07	Absolute Quantification	ABS	controls	gDNA + pDNA	1	Ch2Unknown	oriT	Manual	97	ddPCR Supermix for Probes	1940	NA	NA	103	91	1132	13165	202	2104	930	11061	2.07	14297	NA	NA	NA	NA	NA	NA	NA	2.13	NA	NA	2.28	1.98	68.1	NA	NA	69.6	66.5	1	1	2007	2856.8	1263.9	1390	NA	NA	NA
A06	Absolute Quantification	ABS	p244-AEB	-	1	Ch1Unknown	cysG	Manual	59.7	ddPCR Supermix for Probes	1194	NA	NA	63.9	55.6	784	15054	256	528	3755	11299	6	15838	NA	NA	NA	NA	NA	NA	NA	0.174	NA	NA	0.187	0.161	14.8	NA	NA	15.8	13.8	1	1	3261	6181.6	2406.9	2593.7	NA	NA	NA
B06	Absolute Quantification	ABS	p244-AEB	-	1	Ch1Unknown	cysG	Manual	49	ddPCR Supermix for Probes	980	NA	NA	52.9	45.1	618	14531	189	429	3304	11227	4.88	15149	NA	NA	NA	NA	NA	NA	NA	0.159	NA	NA	0.172	0.145	13.7	NA	NA	14.7	12.7	1	1	2950	5537.4	2173.2	2310.4	NA	NA	NA
C06	Absolute Quantification	ABS	p244-AEB	-	1	Ch1Unknown	cysG	Manual	52.4	ddPCR Supermix for Probes	1048	NA	NA	56.6	48.1	581	12765	196	385	3524	9241	4.34	13346	NA	NA	NA	NA	NA	NA	NA	0.136	NA	NA	0.148	0.124	12	NA	NA	12.9	11.1	1	1	3044	5758.7	2235.1	2388.5	NA	NA	NA
D06	Absolute Quantification	ABS	p244-AEB	-	1	Ch1Unknown	cysG	Manual	52.4	ddPCR Supermix for Probes	1048	NA	NA	56.8	48	556	12208	202	354	3492	8716	5.56	12764	NA	NA	NA	NA	NA	NA	NA	0.13	NA	NA	0.142	0.119	11.5	NA	NA	12.4	10.6	1	1	3060	5725.3	2225.9	2378.3	NA	NA	NA
A06	Absolute Quantification	ABS	p244-AEB	-	1	Ch2Unknown	oriT	Manual	344	ddPCR Supermix for Probes	6880	NA	NA	354	333	4011	11827	256	528	3755	11299	6	15838	NA	NA	NA	NA	NA	NA	NA	0.174	NA	NA	0.187	0.161	14.8	NA	NA	15.8	13.8	1	1	2027	3512.8	1421.8	1951.4	NA	NA	NA
B06	Absolute Quantification	ABS	p244-AEB	-	1	Ch2Unknown	oriT	Manual	308	ddPCR Supermix for Probes	6160	NA	NA	319	298	3493	11656	189	429	3304	11227	4.88	15149	NA	NA	NA	NA	NA	NA	NA	0.159	NA	NA	0.172	0.145	13.7	NA	NA	14.7	12.7	1	1	1812	3073.4	1255.9	1675	NA	NA	NA
C06	Absolute Quantification	ABS	p244-AEB	-	1	Ch2Unknown	oriT	Manual	384	ddPCR Supermix for Probes	7680	NA	NA	397	372	3720	9626	196	385	3524	9241	4.34	13346	NA	NA	NA	NA	NA	NA	NA	0.136	NA	NA	0.148	0.124	12	NA	NA	12.9	11.1	1	1	1908	3246.1	1310.8	1850.2	NA	NA	NA
D06	Absolute Quantification	ABS	p244-AEB	-	1	Ch2Unknown	oriT	Manual	402	ddPCR Supermix for Probes	8040	NA	NA	415	389	3694	9070	202	354	3492	8716	5.56	12764	NA	NA	NA	NA	NA	NA	NA	0.13	NA	NA	0.142	0.119	11.5	NA	NA	12.4	10.6	1	1	1901	3248.5	1306.6	1868.6	NA	NA	NA
E04	Absolute Quantification	ABS	p244-AEB	-	2	Ch1Unknown	cysG	Manual	47.8	ddPCR Supermix for Probes	956	NA	NA	51.9	43.7	525	12672	220	305	5109	7563	1.25	13197	NA	NA	NA	NA	NA	NA	NA	0.078	NA	NA	0.086	0.071	7.3	NA	NA	7.9	6.7	1	1	3092	6195.1	2384.9	2536.5	NA	NA	NA
F04	Absolute Quantification	ABS	p244-AEB	-	2	Ch1Unknown	cysG	Manual	49	ddPCR Supermix for Probes	980	NA	NA	52.9	45.2	623	14636	265	358	5221	9415	5.14	15259	NA	NA	NA	NA	NA	NA	NA	0.094	NA	NA	0.101	0.086	8.6	NA	NA	9.2	7.9	1	1	3092	6502.3	2480.9	2645.1	NA	NA	NA
G04	Absolute Quantification	ABS	p244-AEB	-	2	Ch1Unknown	cysG	Manual	54.5	ddPCR Supermix for Probes	1090	NA	NA	58.6	50.4	679	14332	275	404	5099	9233	4.07	15011	NA	NA	NA	NA	NA	NA	NA	0.104	NA	NA	0.113	0.096	9.5	NA	NA	10.1	8.8	1	1	3092	6609.2	2503.8	2689.5	NA	NA	NA
H04	Absolute Quantification	ABS	p244-AEB	-	2	Ch1Unknown	cysG	Manual	38.2	ddPCR Supermix for Probes	764	NA	NA	41.7	34.6	439	13313	177	262	4660	8653	3.08	13752	NA	NA	NA	NA	NA	NA	NA	0.075	NA	NA	0.082	0.068	7	NA	NA	7.6	6.3	1	1	3092	6134.2	2323.3	2444.9	NA	NA	NA
E04	Absolute Quantification	ABS	p244-AEB	-	2	Ch2Unknown	oriT	Manual	608	ddPCR Supermix for Probes	12160	NA	NA	625	592	5329	7868	220	305	5109	7563	1.25	13197	NA	NA	NA	NA	NA	NA	NA	0.078	NA	NA	0.086	0.071	7.3	NA	NA	7.9	6.7	1	1	2252	3490	1406.1	2247.6	NA	NA	NA
F04	Absolute Quantification	ABS	p244-AEB	-	2	Ch2Unknown	oriT	Manual	524	ddPCR Supermix for Probes	10480	NA	NA	538	510	5486	9773	265	358	5221	9415	5.14	15259	NA	NA	NA	NA	NA	NA	NA	0.094	NA	NA	0.101	0.086	8.6	NA	NA	9.2	7.9	1	1	2252	3692.1	1469.2	2268.4	NA	NA	NA
G04	Absolute Quantification	ABS	p244-AEB	-	2	Ch2Unknown	oriT	Manual	521	ddPCR Supermix for Probes	10420	NA	NA	536	507	5374	9637	275	404	5099	9233	4.07	15011	NA	NA	NA	NA	NA	NA	NA	0.104	NA	NA	0.113	0.096	9.5	NA	NA	10.1	8.8	1	1	2252	3736.5	1472.3	2282.9	NA	NA	NA
H04	Absolute Quantification	ABS	p244-AEB	-	2	Ch2Unknown	oriT	Manual	510	ddPCR Supermix for Probes	10200	NA	NA	525	496	4837	8915	177	262	4660	8653	3.08	13752	NA	NA	NA	NA	NA	NA	NA	0.075	NA	NA	0.082	0.068	7	NA	NA	7.6	6.3	1	1	2252	3499.6	1375.3	2122.5	NA	NA	NA
E06	Absolute Quantification	ABS	p244-AEB	+	1	Ch1Unknown	cysG	Manual	64.7	ddPCR Supermix for Probes	1294	NA	NA	69.6	59.8	674	11923	376	298	5308	6615	12.9	12597	NA	NA	NA	NA	NA	NA	NA	0.092	NA	NA	0.099	0.084	8.4	NA	NA	9	7.8	1	1	2873	5327	2141.9	2312.3	NA	NA	NA
F06	Absolute Quantification	ABS	p244-AEB	+	1	Ch1Unknown	cysG	Manual	67.4	ddPCR Supermix for Probes	1348	NA	NA	72.4	62.5	708	12004	400	308	6210	5794	6.49	12712	NA	NA	NA	NA	NA	NA	NA	0.078	NA	NA	0.084	0.072	7.2	NA	NA	7.8	6.7	1	1	3041	5622.1	2263.6	2450.6	NA	NA	NA
G06	Absolute Quantification	ABS	p244-AEB	+	1	Ch1Unknown	cysG	Manual	62.4	ddPCR Supermix for Probes	1248	NA	NA	66.9	57.9	739	13558	397	342	6378	7180	7.69	14297	NA	NA	NA	NA	NA	NA	NA	0.083	NA	NA	0.089	0.076	7.6	NA	NA	8.2	7.1	1	1	3054	5696.8	2264.5	2441.9	NA	NA	NA
H06	Absolute Quantification	ABS	p244-AEB	+	1	Ch1Unknown	cysG	Manual	82.2	ddPCR Supermix for Probes	1644	NA	NA	87	77.4	1136	15702	671	465	8361	7341	9.92	16838	NA	NA	NA	NA	NA	NA	NA	0.091	NA	NA	0.096	0.085	8.33	NA	NA	8.8	7.86	1	1	2932	5411.5	2177.1	2395.3	NA	NA	NA
E06	Absolute Quantification	ABS	p244-AEB	+	1	Ch2Unknown	oriT	Manual	706	ddPCR Supermix for Probes	14120	NA	NA	725	687	5684	6913	376	298	5308	6615	12.9	12597	NA	NA	NA	NA	NA	NA	NA	0.092	NA	NA	0.099	0.084	8.4	NA	NA	9	7.8	1	1	1872	3008.5	1241	2038.6	NA	NA	NA
F06	Absolute Quantification	ABS	p244-AEB	+	1	Ch2Unknown	oriT	Manual	863	ddPCR Supermix for Probes	17260	NA	NA	885	842	6610	6102	400	308	6210	5794	6.49	12712	NA	NA	NA	NA	NA	NA	NA	0.078	NA	NA	0.084	0.072	7.2	NA	NA	7.8	6.7	1	1	1950	3276	1319.4	2336.8	NA	NA	NA
G06	Absolute Quantification	ABS	p244-AEB	+	1	Ch2Unknown	oriT	Manual	756	ddPCR Supermix for Probes	15120	NA	NA	774	737	6775	7522	397	342	6378	7180	7.69	14297	NA	NA	NA	NA	NA	NA	NA	0.083	NA	NA	0.089	0.076	7.6	NA	NA	8.2	7.1	1	1	1918	3260.4	1316.6	2237.7	NA	NA	NA
H06	Absolute Quantification	ABS	p244-AEB	+	1	Ch2Unknown	oriT	Manual	904	ddPCR Supermix for Probes	18080	NA	NA	924	885	9032	7806	671	465	8361	7341	9.92	16838	NA	NA	NA	NA	NA	NA	NA	0.091	NA	NA	0.096	0.085	8.33	NA	NA	8.8	7.86	1	1	1926	3172.2	1286.3	2297.9	NA	NA	NA
A05	Absolute Quantification	ABS	p244-AEB	+	2	Ch1Unknown	cysG	Manual	62.1	ddPCR Supermix for Probes	1242	NA	NA	66.8	57.5	686	12650	426	260	7252	5398	6.79	13336	NA	NA	NA	NA	NA	NA	NA	0.0616	NA	NA	0.0664	0.0568	5.8	NA	NA	6.23	5.37	1	1	3092	6268.1	2479	2673.9	NA	NA	NA
B05	Absolute Quantification	ABS	p244-AEB	+	2	Ch1Unknown	cysG	Manual	66.8	ddPCR Supermix for Probes	1336	NA	NA	71.3	62.3	851	14575	587	264	8988	5587	12.4	15426	NA	NA	NA	NA	NA	NA	NA	0.0585	NA	NA	0.0627	0.0544	5.53	NA	NA	5.9	5.16	1	1	3092	6053.8	2405.5	2606.7	NA	NA	NA
C05	Absolute Quantification	ABS	p244-AEB	+	2	Ch1Unknown	cysG	Manual	64.5	ddPCR Supermix for Probes	1290	NA	NA	69.2	59.8	719	12755	431	288	7405	5350	2.83	13474	NA	NA	NA	NA	NA	NA	NA	0.0629	NA	NA	0.0678	0.0581	5.92	NA	NA	6.35	5.49	1	1	3092	6347.1	2500.4	2705.7	NA	NA	NA
D05	Absolute Quantification	ABS	p244-AEB	+	2	Ch1Unknown	cysG	Manual	61.4	ddPCR Supermix for Probes	1228	NA	NA	66.1	56.7	658	12280	408	250	7268	5012	4.14	12938	NA	NA	NA	NA	NA	NA	NA	0.058	NA	NA	0.0627	0.0534	5.48	NA	NA	5.9	5.07	1	1	3092	6239.7	2467.2	2659	NA	NA	NA
A05	Absolute Quantification	ABS	p244-AEB	+	2	Ch2Unknown	oriT	Manual	1009	ddPCR Supermix for Probes	20180	NA	NA	1032	986	7678	5658	426	260	7252	5398	6.79	13336	NA	NA	NA	NA	NA	NA	NA	0.0616	NA	NA	0.0664	0.0568	5.8	NA	NA	6.23	5.37	1	1	2252	3676.8	1461.9	2737.1	NA	NA	NA
B05	Absolute Quantification	ABS	p244-AEB	+	2	Ch2Unknown	oriT	Manual	1141	ddPCR Supermix for Probes	22820	NA	NA	1165	1117	9575	5851	587	264	8988	5587	12.4	15426	NA	NA	NA	NA	NA	NA	NA	0.0585	NA	NA	0.0627	0.0544	5.53	NA	NA	5.9	5.16	1	1	2252	3583.3	1423.7	2764.2	NA	NA	NA
C05	Absolute Quantification	ABS	p244-AEB	+	2	Ch2Unknown	oriT	Manual	1025	ddPCR Supermix for Probes	20500	NA	NA	1049	1002	7836	5638	431	288	7405	5350	2.83	13474	NA	NA	NA	NA	NA	NA	NA	0.0629	NA	NA	0.0678	0.0581	5.92	NA	NA	6.35	5.49	1	1	2252	3708.1	1477	2774.5	NA	NA	NA
D05	Absolute Quantification	ABS	p244-AEB	+	2	Ch2Unknown	oriT	Manual	1058	ddPCR Supermix for Probes	21160	NA	NA	1083	1034	7676	5262	408	250	7268	5012	4.14	12938	NA	NA	NA	NA	NA	NA	NA	0.058	NA	NA	0.0627	0.0534	5.48	NA	NA	5.9	5.07	1	1	2252	3751.8	1469.9	2823.8	NA	NA	NA
A07	Absolute Quantification	ABS	p244-AEB	++	1	Ch1Unknown	cysG	Manual	89	ddPCR Supermix for Probes	1780	NA	NA	95	84	1052	13363	1052	0	13362	1	89.2	14415	NA	NA	NA	NA	NA	NA	NA	0.0079	NA	NA	0.0099	0.0059	0.79	NA	NA	0.98	0.59	1	1	2889	4482	2246	2409.2	NA	NA	NA
B07	Absolute Quantification	ABS	p244-AEB	++	1	Ch1Unknown	cysG	Manual	83.3	ddPCR Supermix for Probes	1666	NA	NA	88.3	78.3	1068	14549	1068	0	14548	1	83.3	15617	NA	NA	NA	NA	NA	NA	NA	0.0073	NA	NA	0.0092	0.0055	0.73	NA	NA	0.91	0.55	1	1	2891	4538.1	2230.7	2388.5	NA	NA	NA
C07	Absolute Quantification	ABS	p244-AEB	++	1	Ch1Unknown	cysG	Manual	88	ddPCR Supermix for Probes	1760	NA	NA	93	82	1040	13462	1039	1	13459	3	0	14502	NA	NA	NA	NA	NA	NA	NA	0.0091	NA	NA	0.0103	0.0078	0.9	NA	NA	1.02	0.78	1	1	3105	5053	2403.1	2593.1	NA	NA	NA
D07	Absolute Quantification	ABS	p244-AEB	++	1	Ch1Unknown	cysG	Manual	96	ddPCR Supermix for Probes	1920	NA	NA	102	91	1138	13322	1138	0	13321	1	96.4	14460	NA	NA	NA	NA	NA	NA	NA	0.0086	NA	NA	0.0107	0.0064	0.85	NA	NA	1.06	0.63	1	1	3055	4802.5	2343.5	2537.1	NA	NA	NA
A07	Absolute Quantification	ABS	p244-AEB	++	1	Ch2Unknown	oriT	Manual	11300	ddPCR Supermix for Probes	226000	NA	NA	15000	9400	14414	1	1052	0	13362	1	89.2	14415	NA	NA	NA	NA	NA	NA	NA	0.0079	NA	NA	0.0099	0.0059	0.79	NA	NA	0.98	0.59	1	1	0	3478.7	1409.8	3478.6	NA	NA	NA
B07	Absolute Quantification	ABS	p244-AEB	++	1	Ch2Unknown	oriT	Manual	11400	ddPCR Supermix for Probes	228000	NA	NA	15100	9500	15616	1	1068	0	14548	1	83.3	15617	NA	NA	NA	NA	NA	NA	NA	0.0073	NA	NA	0.0092	0.0055	0.73	NA	NA	0.91	0.55	1	1	0	3464.4	1931	3464.3	NA	NA	NA
C07	Absolute Quantification	ABS	p244-AEB	++	1	Ch2Unknown	oriT	Manual	9600	ddPCR Supermix for Probes	192000	NA	NA	11100	8600	14498	4	1039	1	13459	3	0	14502	NA	NA	NA	NA	NA	NA	NA	0.0091	NA	NA	0.0103	0.0078	0.9	NA	NA	1.02	0.78	1	1	4555	3779.9	2048.6	3779.4	NA	NA	NA
D07	Absolute Quantification	ABS	p244-AEB	++	1	Ch2Unknown	oriT	Manual	11300	ddPCR Supermix for Probes	226000	NA	NA	15000	9400	14459	1	1138	0	13321	1	96.4	14460	NA	NA	NA	NA	NA	NA	NA	0.0086	NA	NA	0.0107	0.0064	0.85	NA	NA	1.06	0.63	1	1	0	3687.7	805.75	3687.5	NA	NA	NA
E05	Absolute Quantification	ABS	p244-AEB	++	2	Ch1Unknown	cysG	Manual	74	ddPCR Supermix for Probes	1480	NA	NA	79	68	780	12073	780	0	12069	4	73.7	12853	NA	NA	NA	NA	NA	NA	NA	0.0078	NA	NA	0.0089	0.0066	0.77	NA	NA	0.88	0.66	1	1	3092	5577	2508.5	2694.7	NA	NA	NA
F05	Absolute Quantification	ABS	p244-AEB	++	2	Ch1Unknown	cysG	Manual	74.3	ddPCR Supermix for Probes	1486	NA	NA	79.1	69.4	892	13692	892	0	13686	6	74.3	14584	NA	NA	NA	NA	NA	NA	NA	0.0081	NA	NA	0.0091	0.0071	0.8	NA	NA	0.9	0.7	1	1	3092	5376.4	2404.5	2586.3	NA	NA	NA
G05	Absolute Quantification	ABS	p244-AEB	++	2	Ch1Unknown	cysG	Manual	80	ddPCR Supermix for Probes	1600	NA	NA	86	75	818	11607	817	1	11598	9	0	12425	NA	NA	NA	NA	NA	NA	NA	0.0096	NA	NA	0.0106	0.0085	0.95	NA	NA	1.05	0.84	1	1	3092	5294	2355.5	2549	NA	NA	NA
H05	Absolute Quantification	ABS	p244-AEB	++	2	Ch1Unknown	cysG	Manual	75.5	ddPCR Supermix for Probes	1510	NA	NA	80.3	70.6	933	14084	933	0	14082	2	75.5	15017	NA	NA	NA	NA	NA	NA	NA	0.0072	NA	NA	0.0085	0.0059	0.71	NA	NA	0.84	0.58	1	1	3092	5737.1	2534.5	2733.5	NA	NA	NA
E05	Absolute Quantification	ABS	p244-AEB	++	2	Ch2Unknown	oriT	Manual	9500	ddPCR Supermix for Probes	190000	NA	NA	10900	8500	12849	4	780	0	12069	4	73.7	12853	NA	NA	NA	NA	NA	NA	NA	0.0078	NA	NA	0.0089	0.0066	0.77	NA	NA	0.88	0.66	1	1	2252	3934.5	1641.2	3933.8	NA	NA	NA
F05	Absolute Quantification	ABS	p244-AEB	++	2	Ch2Unknown	oriT	Manual	9200	ddPCR Supermix for Probes	184000	NA	NA	10300	8300	14578	6	892	0	13686	6	74.3	14584	NA	NA	NA	NA	NA	NA	NA	0.0081	NA	NA	0.0091	0.0071	0.8	NA	NA	0.9	0.7	1	1	2252	3758.4	1525.1	3757.4	NA	NA	NA
G05	Absolute Quantification	ABS	p244-AEB	++	2	Ch2Unknown	oriT	Manual	8400	ddPCR Supermix for Probes	168000	NA	NA	9200	7700	12415	10	817	1	11598	9	0	12425	NA	NA	NA	NA	NA	NA	NA	0.0096	NA	NA	0.0106	0.0085	0.95	NA	NA	1.05	0.84	1	1	2252	3739.5	1496	3737.7	NA	NA	NA
H05	Absolute Quantification	ABS	p244-AEB	++	2	Ch2Unknown	oriT	Manual	10500	ddPCR Supermix for Probes	210000	NA	NA	12700	9100	15015	2	933	0	14082	2	75.5	15017	NA	NA	NA	NA	NA	NA	NA	0.0072	NA	NA	0.0085	0.0059	0.71	NA	NA	0.84	0.58	1	1	2252	4099.8	1172	4099.4	NA	NA	NA
A01	Absolute Quantification	ABS	p254-AEB	-	1	Ch1Unknown	cysG	Manual	66.2	ddPCR Supermix for Probes	1324	NA	NA	70.5	62	927	16013	0	927	633	15380	0	16940	NA	NA	NA	NA	NA	NA	NA	1.48	NA	NA	1.63	1.33	59.6	NA	NA	62.1	57.2	1	1	3092	6128.2	2280.2	2490.8	NA	NA	NA
B01	Absolute Quantification	ABS	p254-AEB	-	1	Ch1Unknown	cysG	Manual	65.8	ddPCR Supermix for Probes	1316	NA	NA	70.4	61.3	803	13961	30	773	400	13561	0.574	14764	NA	NA	NA	NA	NA	NA	NA	1.89	NA	NA	2.11	1.67	65.4	NA	NA	68.1	62.8	1	1	3092	6060.8	2256.9	2463.8	NA	NA	NA
C01	Absolute Quantification	ABS	p254-AEB	-	1	Ch1Unknown	cysG	Manual	55.5	ddPCR Supermix for Probes	1110	NA	NA	59.6	51.3	684	14166	29	655	423	13743	0.701	14850	NA	NA	NA	NA	NA	NA	NA	1.53	NA	NA	1.71	1.34	60.4	NA	NA	63.2	57.6	1	1	3092	6174.7	2283	2462.2	NA	NA	NA
D01	Absolute Quantification	ABS	p254-AEB	-	1	Ch1Unknown	cysG	Manual	57	ddPCR Supermix for Probes	1140	NA	NA	61.2	52.9	728	14658	25	703	390	14268	0.442	15386	NA	NA	NA	NA	NA	NA	NA	1.77	NA	NA	1.99	1.56	63.9	NA	NA	66.7	61.2	1	1	3092	6264.1	2325.2	2511.6	NA	NA	NA
A01	Absolute Quantification	ABS	p254-AEB	-	1	Ch2Unknown	oriT	Manual	44.8	ddPCR Supermix for Probes	896	NA	NA	48.3	41.3	633	16307	0	927	633	15380	0	16940	NA	NA	NA	NA	NA	NA	NA	1.48	NA	NA	1.63	1.33	59.6	NA	NA	62.1	57.2	1	1	5171	3399.8	1383	1458.4	NA	NA	NA
B01	Absolute Quantification	ABS	p254-AEB	-	1	Ch2Unknown	oriT	Manual	34.8	ddPCR Supermix for Probes	696	NA	NA	38.1	31.5	430	14334	30	773	400	13561	0.574	14764	NA	NA	NA	NA	NA	NA	NA	1.89	NA	NA	2.11	1.67	65.4	NA	NA	68.1	62.8	1	1	2252	3353.1	1345.1	1403.6	NA	NA	NA
C01	Absolute Quantification	ABS	p254-AEB	-	1	Ch2Unknown	oriT	Manual	36.4	ddPCR Supermix for Probes	728	NA	NA	39.7	33	452	14398	29	655	423	13743	0.701	14850	NA	NA	NA	NA	NA	NA	NA	1.53	NA	NA	1.71	1.34	60.4	NA	NA	63.2	57.6	1	1	2252	3362.7	1325.4	1387.4	NA	NA	NA
D01	Absolute Quantification	ABS	p254-AEB	-	1	Ch2Unknown	oriT	Manual	32.2	ddPCR Supermix for Probes	644	NA	NA	35.3	29.1	415	14971	25	703	390	14268	0.442	15386	NA	NA	NA	NA	NA	NA	NA	1.77	NA	NA	1.99	1.56	63.9	NA	NA	66.7	61.2	1	1	2252	3473.5	1356.1	1413.2	NA	NA	NA
A02	Absolute Quantification	ABS	p254-AEB	-	2	Ch1Unknown	cysG	Manual	60	ddPCR Supermix for Probes	1200	NA	NA	65	54	438	8423	15	423	160	8263	0.904	8861	NA	NA	NA	NA	NA	NA	NA	2.54	NA	NA	2.99	2.1	71.8	NA	NA	75.3	68.2	1	1	3092	6257	2352.9	2545.9	NA	NA	NA
B02	Absolute Quantification	ABS	p254-AEB	-	2	Ch1Unknown	cysG	Manual	63	ddPCR Supermix for Probes	1260	NA	NA	69	58	554	10032	14	540	228	9804	0.16	10586	NA	NA	NA	NA	NA	NA	NA	2.32	NA	NA	2.68	1.97	69.9	NA	NA	73.1	66.7	1	1	3092	6252.5	2340	2544.7	NA	NA	NA
C02	Absolute Quantification	ABS	p254-AEB	-	2	Ch1Unknown	cysG	Manual	66	ddPCR Supermix for Probes	1320	NA	NA	71	60	580	10082	17	563	229	9853	0.432	10662	NA	NA	NA	NA	NA	NA	NA	2.4	NA	NA	2.75	2.04	70.6	NA	NA	73.7	67.5	1	1	3092	6436.4	2389.1	2609.3	NA	NA	NA
D02	Absolute Quantification	ABS	p254-AEB	-	2	Ch1Unknown	cysG	Manual	63	ddPCR Supermix for Probes	1260	NA	NA	68	58	542	9856	13	529	167	9689	0.439	10398	NA	NA	NA	NA	NA	NA	NA	3.1	NA	NA	3.6	2.5	75.4	NA	NA	78.5	72.3	1	1	3092	6303.1	2349.4	2555.5	NA	NA	NA
A02	Absolute Quantification	ABS	p254-AEB	-	2	Ch2Unknown	oriT	Manual	23.5	ddPCR Supermix for Probes	470	NA	NA	26.9	20	175	8686	15	423	160	8263	0.904	8861	NA	NA	NA	NA	NA	NA	NA	2.54	NA	NA	2.99	2.1	71.8	NA	NA	75.3	68.2	1	1	2252	3439.1	1367.3	1408.2	NA	NA	NA
B02	Absolute Quantification	ABS	p254-AEB	-	2	Ch2Unknown	oriT	Manual	27.2	ddPCR Supermix for Probes	544	NA	NA	30.6	23.8	242	10344	14	540	228	9804	0.16	10586	NA	NA	NA	NA	NA	NA	NA	2.32	NA	NA	2.68	1.97	69.9	NA	NA	73.1	66.7	1	1	2252	3381.4	1362.2	1408.3	NA	NA	NA
C02	Absolute Quantification	ABS	p254-AEB	-	2	Ch2Unknown	oriT	Manual	27.5	ddPCR Supermix for Probes	550	NA	NA	30.9	24	246	10416	17	563	229	9853	0.432	10662	NA	NA	NA	NA	NA	NA	NA	2.4	NA	NA	2.75	2.04	70.6	NA	NA	73.7	67.5	1	1	2252	3450	1387.5	1435.1	NA	NA	NA
D02	Absolute Quantification	ABS	p254-AEB	-	2	Ch2Unknown	oriT	Manual	20.5	ddPCR Supermix for Probes	410	NA	NA	23.5	17.5	180	10218	13	529	167	9689	0.439	10398	NA	NA	NA	NA	NA	NA	NA	3.1	NA	NA	3.6	2.5	75.4	NA	NA	78.5	72.3	1	1	2252	3452.3	1375.1	1411	NA	NA	NA
E01	Absolute Quantification	ABS	p254-AEB	+	1	Ch1Unknown	cysG	Manual	60.3	ddPCR Supermix for Probes	1206	NA	NA	64.6	56	759	14427	452	307	7422	7005	9.86	15186	NA	NA	NA	NA	NA	NA	NA	0.07	NA	NA	0.075	0.065	6.56	NA	NA	7.01	6.1	1	1	3092	6060.1	2319.2	2506.2	NA	NA	NA
F01	Absolute Quantification	ABS	p254-AEB	+	1	Ch1Unknown	cysG	Manual	57.5	ddPCR Supermix for Probes	1150	NA	NA	61.8	53.3	714	14243	371	343	6429	7814	7.01	14957	NA	NA	NA	NA	NA	NA	NA	0.081	NA	NA	0.087	0.074	7.5	NA	NA	8	6.9	1	1	3092	6100.1	2317.5	2498.1	NA	NA	NA
G01	Absolute Quantification	ABS	p254-AEB	+	1	Ch1Unknown	cysG	Manual	58.6	ddPCR Supermix for Probes	1172	NA	NA	62.8	54.5	768	15035	394	374	6318	8717	9.19	15803	NA	NA	NA	NA	NA	NA	NA	0.09	NA	NA	0.097	0.083	8.3	NA	NA	8.8	7.7	1	1	3092	5931.3	2253.7	2432.4	NA	NA	NA
H01	Absolute Quantification	ABS	p254-AEB	+	1	Ch1Unknown	cysG	Manual	65.5	ddPCR Supermix for Probes	1310	NA	NA	69.7	61.3	930	16246	558	372	8406	7840	11	17176	NA	NA	NA	NA	NA	NA	NA	0.075	NA	NA	0.081	0.07	7.01	NA	NA	7.46	6.57	1	1	3092	5962.6	2270	2469.9	NA	NA	NA
E01	Absolute Quantification	ABS	p254-AEB	+	1	Ch2Unknown	oriT	Manual	860	ddPCR Supermix for Probes	17200	NA	NA	879	841	7874	7312	452	307	7422	7005	9.86	15186	NA	NA	NA	NA	NA	NA	NA	0.07	NA	NA	0.075	0.065	6.56	NA	NA	7.01	6.1	1	1	2252	3371.9	1336.3	2391.7	NA	NA	NA
F01	Absolute Quantification	ABS	p254-AEB	+	1	Ch2Unknown	oriT	Manual	713	ddPCR Supermix for Probes	14260	NA	NA	731	696	6800	8157	371	343	6429	7814	7.01	14957	NA	NA	NA	NA	NA	NA	NA	0.081	NA	NA	0.087	0.074	7.5	NA	NA	8	6.9	1	1	2252	3417.1	1341.8	2285.3	NA	NA	NA
G01	Absolute Quantification	ABS	p254-AEB	+	1	Ch2Unknown	oriT	Manual	650	ddPCR Supermix for Probes	13000	NA	NA	666	635	6712	9091	394	374	6318	8717	9.19	15803	NA	NA	NA	NA	NA	NA	NA	0.09	NA	NA	0.097	0.083	8.3	NA	NA	8.8	7.7	1	1	2252	3313.9	1305.7	2158.7	NA	NA	NA
H01	Absolute Quantification	ABS	p254-AEB	+	1	Ch2Unknown	oriT	Manual	868	ddPCR Supermix for Probes	17360	NA	NA	887	850	8964	8212	558	372	8406	7840	11	17176	NA	NA	NA	NA	NA	NA	NA	0.075	NA	NA	0.081	0.07	7.01	NA	NA	7.46	6.57	1	1	2252	3433.2	1328.7	2427.1	NA	NA	NA
E02	Absolute Quantification	ABS	p254-AEB	+	2	Ch1Unknown	cysG	Manual	53	ddPCR Supermix for Probes	1060	NA	NA	58	48	423	9150	161	262	3166	5984	2.75	9573	NA	NA	NA	NA	NA	NA	NA	0.106	NA	NA	0.117	0.095	9.6	NA	NA	10.4	8.7	1	1	3092	6156.3	2345.9	2514.3	NA	NA	NA
F02	Absolute Quantification	ABS	p254-AEB	+	2	Ch1Unknown	cysG	Manual	50.4	ddPCR Supermix for Probes	1008	NA	NA	55.1	45.7	441	10078	203	238	4084	5994	4.58	10519	NA	NA	NA	NA	NA	NA	NA	0.082	NA	NA	0.09	0.074	7.6	NA	NA	8.2	6.9	1	1	3092	6011.1	2273.3	2430	NA	NA	NA
G02	Absolute Quantification	ABS	p254-AEB	+	2	Ch1Unknown	cysG	Manual	52.6	ddPCR Supermix for Probes	1052	NA	NA	57.5	47.8	447	9770	180	267	3595	6175	2.83	10217	NA	NA	NA	NA	NA	NA	NA	0.097	NA	NA	0.107	0.087	8.8	NA	NA	9.6	8.1	1	1	3092	6112.9	2289.7	2457	NA	NA	NA
H02	Absolute Quantification	ABS	p254-AEB	+	2	Ch1Unknown	cysG	Manual	62	ddPCR Supermix for Probes	1240	NA	NA	68	57	515	9439	241	274	4051	5388	4.14	9954	NA	NA	NA	NA	NA	NA	NA	0.094	NA	NA	0.103	0.086	8.6	NA	NA	9.3	7.9	1	1	3092	6128.9	2323	2519.9	NA	NA	NA
E02	Absolute Quantification	ABS	p254-AEB	+	2	Ch2Unknown	oriT	Manual	502	ddPCR Supermix for Probes	10040	NA	NA	520	485	3327	6246	161	262	3166	5984	2.75	9573	NA	NA	NA	NA	NA	NA	NA	0.106	NA	NA	0.117	0.095	9.6	NA	NA	10.4	8.7	1	1	2252	3367.9	1355.3	2054.8	NA	NA	NA
F02	Absolute Quantification	ABS	p254-AEB	+	2	Ch2Unknown	oriT	Manual	616	ddPCR Supermix for Probes	12320	NA	NA	635	597	4287	6232	203	238	4084	5994	4.58	10519	NA	NA	NA	NA	NA	NA	NA	0.082	NA	NA	0.09	0.074	7.6	NA	NA	8.2	6.9	1	1	2252	3351.6	1325.8	2151.4	NA	NA	NA
G02	Absolute Quantification	ABS	p254-AEB	+	2	Ch2Unknown	oriT	Manual	543	ddPCR Supermix for Probes	10860	NA	NA	560	525	3775	6442	180	267	3595	6175	2.83	10217	NA	NA	NA	NA	NA	NA	NA	0.097	NA	NA	0.107	0.087	8.8	NA	NA	9.6	8.1	1	1	2252	3357.9	1333.7	2081.6	NA	NA	NA
H02	Absolute Quantification	ABS	p254-AEB	+	2	Ch2Unknown	oriT	Manual	664	ddPCR Supermix for Probes	13280	NA	NA	684	644	4292	5662	241	274	4051	5388	4.14	9954	NA	NA	NA	NA	NA	NA	NA	0.094	NA	NA	0.103	0.086	8.6	NA	NA	9.3	7.9	1	1	2252	3460.1	1357.8	2264.3	NA	NA	NA
[truncated: 15 more columns]
